# Supplementary material for: Transcriptional regulatory factor AHA_4052 regulates aminoglycoside resistance in Aeromonas hydrophila
Source: Front Microbiol. 2025 Nov 25;16:1689335. doi: 10.3389/fmicb.2025.1689335 (PMC12685816; doi:10.3389/fmicb.2025.1689335)
Supplement: Supplementary file 2 [file Table_1.XLSX]

## Sheet: Sheet1
Genes	ProteinAccessions	ProteinDescriptions	Qvalue	WT-1	WT-2	WT-3	ΔAHA_4052-1	ΔAHA_4052-2	ΔAHA_4052-3
agcS-1	A0KHR1	Amino acid carrier protein	2.50299e-10	15772.6	14292	12573.7	29852.6	32376.9	29512.2
AHA_0028	A0KED0	Ricin-type beta-trefoil lectin domain, putative	0.000821616	5836.5	5968.2	10647.1	116.706	116.706	116.706
AHA_0197	A0KER5	Carbonic anhydrase, family 3	1.51539e-08	19610.1	34102.6	33971.4	56730.8	78677.7	84346.2
AHA_0232	A0KEU4	LysR family transcriptional regulator	2.32143e-08	3486781	408687	69786.4	4538055	4.91718e+06	4.67346e+06
AHA_0250	A0KEW2	Rrf2 family protein	7.3457e-17	136089	109183	135299	276708	299000	297628
AHA_0276	A0KEY8	Uncharacterized protein	1.12377e-14	44125.3	32207.1	48507.5	126722	106348	65833.1
AHA_0359	A0KF66	Conserved domain protein	3.0135e-11	72574.9	92372.1	109050	218590	238174	237084
AHA_0389	A0KF96	Msha biogenesis protein mshl	2.42224e-11	13937.6	8307.01	37759.6	57247	68213.4	67076.9
AHA_0396	A0KFA3	Msha pilin protein mshc	0.00659078	18502.8	26250.5	23064.7	116.706	10707.1	11473.9
AHA_0445	A0KFF2	Uncharacterized protein	8.90323e-15	54645.8	56728.7	89493.4	266042	254427	273578
AHA_0451	A0KFF8	Serine transporter	2.26741e-05	15573	116.706	116.706	38627.6	22492.5	46954.9
AHA_0458	A0KFG5	Uncharacterized protein	1.67864e-09	31455.3	44842.7	61776.7	8164.22	116.706	10084.6
AHA_0484	A0KFJ1	Membrane-fusion protein	8.26437e-08	6869.1	15259.6	27563.7	34974	39825.8	36081.2
AHA_0619	A0KFX6	AzlC family protein	0.00105594	7808.49	5510.67	2650.82	116.706	116.706	116.706
AHA_0714	A0KG71	Uncharacterized protein	5.65375e-11	47579.9	50516.9	55601.1	26124.7	12368.3	14781.1
AHA_0861	A0KGL2	Oxidoreductase molybdopterin binding domain, putative	1.11007e-09	756072	123849	242392	1.61292e+06	1.68923e+06	1.7072e+06
AHA_0878	A0KGM5	Uncharacterized protein	8.11035e-05	2417.44	1826.98	3659	1448	524.524	116.706
AHA_0893	A0KGP0	YfbU domain protein	1.11768e-16	561760	532157	646810	1.61981e+06	1.59482e+06	1.56602e+06
AHA_1077	A0KH69	Cytosine-specific methyltransferase	0.000297568	116.706	116.706	38024	78026.4	75540.1	75908.2
AHA_1127	A0KHB7	4-methyl-5(B-hydroxyethyl)-thiazole monophosphate biosynthesis enzyme	1.29665e-07	41426.7	30141.6	43557	7795.17	7961.55	17477
AHA_1407	A0KI45	Uncharacterized protein	4.58383e-05	19369.9	22331.5	19816	116.706	13206.9	11274.8
AHA_1410	A0KI48	Conserved domain protein	0.000372153	12269.2	25600.4	21803	116.706	116.706	116.706
AHA_1431	A0KI69	Pts system, fructose-specific iiabc component	1.10598e-23	116.706	116.706	116.706	35432.8	161796	152026
AHA_1498	A0KID5	Uncharacterized protein	3.52469e-13	37902.8	34936.1	52877.8	93770.3	91485.4	87861.6
AHA_1502	A0KID9	Uncharacterized protein	4.14883e-12	7956.32	10664	8586.24	18780	19023.4	23577.6
AHA_1516	A0KIF3	Gonadoliberin III-related protein	1.35916e-13	26315.1	23426.9	34211.9	61544.5	64232.3	61773.1
AHA_1580	A0KIL5	ATP-dependent protease La (LON) domain protein	0.00284114	15422.4	14982.4	20999.3	58663.6	26305.9	47504.7
AHA_1624	A0KIQ9	Lactoylglutathione lyase family protein	1.52381e-05	52656.8	48653.1	50986	11872.7	12045.5	5349.22
AHA_1637	A0KIS2	Inner membrane protein YebE	3.39056e-12	253461	289939	318682	6608.83	4353.67	1441.04
AHA_1740	A0KJ25	Lipoprotein NlpI	1.845e-09	116.706	116.706	2911.85	5584.44	5634.35	5404.12
AHA_1742	A0KJ27	STM-proteaseA	6.00992e-14	27409.4	21444.3	35763.4	65555.9	67293.4	63390.4
AHA_1744	A0KJ28	Sterol binding protein	2.42092e-15	78267.4	62223	80632.2	198937	203718	191443
AHA_1784	A0KJ69	Chemotaxis MotA protein	2.40014e-05	116.706	116.706	1302.8	1815.79	3127.42	2627.32
AHA_1946	A0KJM6	Peptidase, M16B family	8.42412e-15	22639.2	30674.7	20555	52214.5	51954.4	52981.5
AHA_1999	A0KJS9	Uncharacterized protein	1.86456e-13	116.706	38815.4	32086.7	54232.5	57815.8	65821.3
AHA_2082	A0KK11	Enoyl-CoA hydratase/isomerase family protein	0.00102648	23126.2	15255.9	23053.9	8998.8	5435.92	10721.4
AHA_2114	A0KK37	Multidrug resistance protein MdtK	1.14801e-06	44646.7	44956.5	26037	18914.4	22482.3	13883.5
AHA_2123	A0KK46	Uncharacterized protein	2.82544e-12	76597.7	102904	110111	45029.4	50585.1	48642.3
AHA_2261	A0KKI4	Uncharacterized protein	0.000168761	108907	126858	128222	49138.1	48549.7	55647.9
AHA_2294	A0KKL6	Uncharacterized protein	1.07591e-13	571635	487951	548386	264578	187400	111862
AHA_2316	A0KKN8	Uncharacterized protein	0.000585398	15733.4	15202.5	12993.4	6535.28	8055.74	116.706
AHA_2460	A0KL23	Anaerobic glycerol-3-phosphate dehydrogenase subunit A	7.44785e-23	509261	432828	555655	1.31759e+06	1.33143e+06	1.26457e+06
AHA_2461	A0KL24	Glycerol-3-phosphate dehydrogenase	3.71759e-17	334454	316723	346327	926971	990544	952037
AHA_2465	A0KL28	Cytochrome c-type protein NrfB	1.79406e-10	27180.6	24992.6	29449.5	89176.7	95729.8	85348.8
AHA_2466	A0KL29	4Fe-4S binding domain protein	3.61479e-12	46793.4	38696.6	41200.1	96752	98932.8	104675
AHA_2515	A0KL77	Hydrogenase nickel incorporation protein HypB	2.00701e-12	45191.5	58998.7	61360.8	113056	119900	111845
AHA_2605	A0KLG3	Proton/sodium-glutamate symport protein	0.00164565	4951.45	116.706	116.706	8542.73	8941.59	8483.1
AHA_2616	A0KLH4	Aldehyde-alcohol dehydrogenase	1.10598e-23	2.93288e+06	2.54623e+06	3.48407e+06	10220658	10348134	9904864
AHA_2687	A0KLP4	Microbial serine proteinase	0.00254351	116.706	116.706	5258.08	21313.7	18800.9	21606.9
AHA_2692	A0KLP9	Putative phosphoenolpyruvate synthase regulatory protein	7.96617e-15	799755	1.68836e+06	652330	2.2585e+06	2407796	2581014
AHA_2716	A0KLS3	Spermidine N(1)-acetyltransferase	8.99117e-14	68801.6	78947.8	69404.8	16542.4	2618.41	8241.28
AHA_2803	A0KM07	Uncharacterized protein	0.000730043	116.706	7238.6	116.706	17516	15969	16105.2
AHA_2891	A0KM94	WbgZ	1.31158e-09	7187.73	4882.09	3955.88	116.706	1640.29	116.706
AHA_2940	A0KME3	Secretory tripeptidyl aminopeptidase, putative	1.10598e-23	79622.4	90391.8	58924.6	265818	256456	257533
AHA_2966	A0KMG9	Decarboxylase, group II	2.39777e-13	730433	682599	795428	1.74519e+06	1.70726e+06	1.66681e+06
AHA_3076	A0KMS7	Molybdenum transport ATP-binding protein ModC	6.78929e-12	809436	371046	404090	1.97479e+06	1.03359e+06	1.99827e+06
AHA_3209	A0KN49	Succinate dehydrogenase iron-sulfur subunit	1.31498e-16	264406	224687	286223	597090	553709	572507
AHA_3211	A0KN51	Fumarate reductase subunit D	7.32683e-08	19619.2	25753.1	26520.4	53853.7	55255.1	57053.7
AHA_3488	A0KNW1	ABC transporter, ATP-binding protein	2.70284e-08	83027.2	70787	89542.2	37079.3	34839.4	35082
AHA_3492	A0KNW5	Putative transport protein AHA_3492	7.74331e-12	6473.95	5858.51	6410.72	11708.9	11650.3	18207.8
AHA_3503	A0KNX6	Uncharacterized protein	4.6547e-10	47971.1	45000.7	19654.2	93972.9	88283.6	76825.3
AHA_3547	A0KP16	LitR, transcriptional regulator	1.24977e-14	304128	303799	247142	663816	635177	677449
AHA_3655	A0KPB0	Uncharacterized protein	0.00516335	12877.2	16807.6	11650.3	116.706	116.706	116.706
AHA_3684	A0KPD8	Esterase/lipase	9.10392e-08	99128.6	204221	192450	47204.9	47087.5	59099.4
AHA_3719	A0KPG6	Transporter, betaine/carnitine/choline transporter (BCCT) family	6.25382e-12	18069.7	19379.9	25429.4	67862.1	45815.5	42165.9
AHA_3791	A0KPN8	Phosphatidylcholine-sterol acyltransferase	3.71456e-11	16678.5	24203.2	25386.1	67528.5	55430.7	60950.2
AHA_3800	A0KPP7	GGDEF family protein	1.01243e-07	30501.8	18763.3	14582	116.706	116.706	116.706
AHA_3827	A0KPR9	Mercuric reductase (Hg(II) reductase)	8.82233e-14	71325.2	73906.4	60310.8	137082	140490	133782
AHA_3828	A0KPS0	L-asparaginase, type II	4.48614e-15	76548.8	75720.3	168358	412414	449005	451252
AHA_3860	A0KPU8	Uncharacterized protein	1.95564e-05	15828.8	6971.09	7595.89	20211.9	26524	23885.1
AHA_3948	A0KQ31	Uncharacterized protein	1.54812e-09	22153.9	24410.4	22041.7	43128.1	45373.5	52641.5
AHA_3953	A0KQ36	Outer membrane protein W	4.98795e-08	18851	9698.66	12935.7	45069.5	52374.1	42440.2
AHA_4048	A0KQC2	Cytochrome c-type protein	5.04561e-11	26908.1	26891.6	40303.6	98336.2	107429	112120
AHA_4120	A0KQJ3	Probable nitrite transporter	2.22504e-11	116.706	116.706	116.706	54117	28145.6	48288.6
AHA_4208	A0KQT1	Uncharacterized protein	0.00173071	115545	144113	173248	43081.1	49146.1	45862.3
aheB	A0KMB3	Efflux pump membrane transporter	7.32362e-18	13021.1	23253.8	31294	51703	56147.3	49354.9
arcC-2	A0KQG5	Carbamate kinase	1.09913e-18	456614	386731	514522	1.07721e+06	1.07523e+06	1.05936e+06
argF	A0KQG4	Ornithine carbamoyltransferase	7.32362e-18	1.72114e+06	1.57116e+06	2255169	4.60995e+06	4.53746e+06	4.14661e+06
cydB-2	A0KPA0	Cytochrome d ubiquinol oxidase, subunit II	9.12515e-09	35219.1	34165.8	48656.9	108844	116210	114336
dcuB	A0KIC2	Anaerobic C4-dicarboxylate transporter	1.44273e-14	20082.8	24134.3	16804.8	78782.2	72891.5	83928.2
fabV	A0KEB7	Enoyl-[acyl-carrier-protein] reductase [NADH]	8.63719e-14	96561.8	95271.2	95946.7	219445	230224	223633
gspH	A0KFT0	General secretion pathway protein H	0.00714939	24108.2	17211.9	12537.3	9350.05	116.706	116.706
gspI	A0KFT1	General secretion pathway protein I	0.000140516	20686.9	5333.69	145640	171323	248547	177813
htpX	A0KID0	Protease HtpX	3.42035e-12	98522.6	111358	104588	40933.3	45528.6	41319.5
hypA	A0KL76	Hydrogenase maturation factor HypA	2.6234e-07	40116.9	31668.7	39467.8	82470.1	88444.7	79484.9
hypC	A0KL73	Hydrogenase assembly chaperone HypC/HupF	1.66433e-11	10858.6	15200.2	10295.2	30376.3	34596.3	58113.8
hypE	A0KL75	Hydrogenase expression/formation protein HypE	3.10601e-12	22759.2	23585.3	38647.8	53280.7	73662.5	87643.5
infC	A0KKP8	Translation initiation factor IF-3	1.1515e-16	396293	501295	590898	1.00947e+06	1.02301e+06	1.05038e+06
lpxM	A0KK31	Lipid A biosynthesis myristoyltransferase	2.48786e-06	116.706	3473.52	6985.1	45325	48525.7	36401.3
mltA	A0KKQ8	Membrane-bound lytic murein transglycosylase A	2.35615e-08	98601.8	134188	56775	21195.7	8936.9	116.706
napF	A0KIL9	Ferredoxin-type protein NapF	0.00155695	367870	389573	345094	1.43178e+06	1.41291e+06	1.54353e+06
narQ	A0KIL7	Sensor protein	2.38107e-06	171440	197298	174245	130495	70315	67526.5
nhaA	A0KG33	Na(+)/H(+) antiporter NhaA	6.58023e-21	282578	210797	261421	752890	714157	721899
nlpD	A0KGI1	Lipoprotein NlpD	1.94156e-17	2817.58	116.706	15247.9	21650	21194.1	19017.2
nrfA	A0KL27	Cytochrome c-552	2.39819e-19	253179	218721	257830	653353	615650	548215
pepT	A0KIP7	Peptidase T	1.23785e-14	477773	402663	566328	1.53106e+06	1.47172e+06	1.47066e+06
pflB	A0KJM1	Formate acetyltransferase	3.16059e-19	5.87737e+06	5374252	6342046	12631019	12785724	12828225
pilF	A0KJ42	Type IV pilus biogenesis/stability protein PilW	4.37197e-08	12772.4	15264	23602.1	39349.8	38714.3	38352.6
polB	A0KK36	DNA polymerase	6.49327e-09	116.706	116.706	116.706	28860	27670.8	15475.5
potH	A0KQK7	Putrescine ABC transporter, permease protein PotH	0.000668576	18274.7	14093	27921.4	66302.4	75809	70594.2
pssA	A0KEZ7	CDP-diacylglycerol--serine O-phosphatidyltransferase	4.46135e-13	23316.6	23063.5	36819.8	84725.6	90415.1	83549.1
rnpA	A0KQZ9	Ribonuclease P protein component	2.43537e-11	59905.5	82259.4	105914	225990	151122	210325
rplB	A0KF24	50S ribosomal protein L2	1.39105e-23	402987	360874	828621	2675612	2685995	2.63921e+06
rplN	A0KF31	50S ribosomal protein L14	7.57711e-20	3.38989e+06	4232217	5.18728e+06	8637312	8833800	8673904
rplO	A0KF40	50S ribosomal protein L15	8.31893e-21	1.90397e+06	2402255	3559220	6656800	6.45756e+06	6443830
rplP	A0KF28	50S ribosomal protein L16	2.42776e-19	748736	882949	1.2547e+06	2.57904e+06	2.43816e+06	2.46868e+06
rplQ	A0KF46	50S ribosomal protein L17	2.29895e-16	2.61653e+06	3.16496e+06	4.32398e+06	7.60914e+06	7419771	7.79169e+06
rplT	A0KKP6	50S ribosomal protein L20	1.31498e-16	493594	532498	1.13879e+06	2.98656e+06	3.12205e+06	2.93821e+06
rplV	A0KF26	50S ribosomal protein L22	1.43506e-22	2289472	2349140	2.92006e+06	5.20277e+06	5339156	5.05389e+06
rplX	A0KF32	50S ribosomal protein L24	5.75339e-18	1587089	1773030	2.32085e+06	4.18587e+06	4278575	4.39755e+06
rpmA	A0KGS8	50S ribosomal protein L27	2.43679e-21	1.38725e+06	1.52254e+06	1.86787e+06	3413746	3.35873e+06	3.32258e+06
rpmB	A0KEM9	50S ribosomal protein L28	1.07849e-16	376949	385931	579958	1.04765e+06	1.085e+06	1.07923e+06
rpmG	A0KEN0	50S ribosomal protein L33	7.71582e-22	591208	608928	384628	1.48469e+06	1.5242e+06	1.55235e+06
rpmH	A0KR00	50S ribosomal protein L34	6.47011e-14	908633	938862	2.07155e+06	2.83094e+06	2.57128e+06	2.51582e+06
rpmI	A0KKP7	50S ribosomal protein L35	4.56183e-21	338639	398169	532338	934044	991444	1.0736e+06
rpsC	A0KF27	30S ribosomal protein S3	5.92828e-18	807972	789003	1.26058e+06	2.6781e+06	2.66465e+06	2.5898e+06
rpsG	A0KQ97	30S ribosomal protein S7	6.59679e-22	2.21701e+06	2.57116e+06	3331961	6230060	6.08696e+06	6032032
rpsI	A0KPZ2	30S ribosomal protein S9	8.05716e-16	225598	224758	358431	698537	699692	711133
rpsK	A0KF43	30S ribosomal protein S11	1.0403e-15	1.32226e+06	1.33485e+06	2.06207e+06	3.84273e+06	3804732	4.01763e+06
rpsM	A0KF42	30S ribosomal protein S13	2.68907e-21	1.9402e+06	2.20588e+06	3.47228e+06	6664947	6.79246e+06	6993556
rpsN	A0KF34	30S ribosomal protein S14	3.9895e-17	1.6996e+06	1.29782e+06	2.71108e+06	5541602	3.92501e+06	3.78257e+06
rpsR	A0KG68	30S ribosomal protein S18	1.00392e-15	1.21991e+06	1.43292e+06	1.95038e+06	4.17691e+06	4.18665e+06	4.02193e+06
rpsS	A0KF25	30S ribosomal protein S19	9.00569e-16	809559	867989	1257196	2.179e+06	2.25997e+06	2186589
rpsT	A0KG36	30S ribosomal protein S20	1.45927e-15	998577	819103	1.87243e+06	2.78853e+06	2.59291e+06	3.12311e+06
rpsU	A0KGI4	30S ribosomal protein S21	4.50387e-19	1.37428e+06	1.37425e+06	2.22443e+06	4.36455e+06	4200668	4.15934e+06
selB	A0KL71	Selenocysteine-specific translation elongation factor	1.48832e-06	3088.03	2488.43	1947.1	7434.18	8464.03	7575.55
slt	A0KIJ5	Soluble lytic murein transglycosylase	3.76698e-15	1645.73	4167.45	6695.63	18746.3	12760.6	14325.2
topA	A0KMV3	DNA topoisomerase 1	2.32703e-17	861732	837442	983690	1.77122e+06	1.85471e+06	1.86971e+06
ubiA	A0KEP9	4-hydroxybenzoate octaprenyltransferase	9.89078e-15	116.706	116.706	116.706	23374.4	27041.5	23319.9
xerC	A0KFI3	Tyrosine recombinase XerC	1.66465e-06	1160.69	116.706	2163.13	9740.33	19346.7	19943.4
yfiA-1	A0KIJ3	Ribosomal subunit interface protein	3.22279e-15	1.25054e+06	1.27801e+06	1264411	2733655	2.81295e+06	2.86587e+06
pdxY-2	A0KKY1	Pyridoxal kinase PdxY	1.95255e-07	209109	218303	224656	110422	114673	106322
purE-1	A0KEE2	N5-carboxyaminoimidazole ribonucleotide mutase	8.91181e-13	477287	557586	551171	263797	274835	270738
AHA_3988	A0KQ71	HAD-superfamily subfamily IB hydrolase	6.46183e-11	340034	334879	303048	169629	180626	152681
AHA_0341	A0KF48	SirB family protein	1.74801e-11	180385	172559	144938	90508	81803.7	83909.2
AHA_1969	A0KJP9	TonB-dependent siderophore receptor	1.97661e-19	173860	148391	108987	77852.7	74840.7	69872.5
AHA_3995	A0KQ78	Uncharacterized protein	8.50724e-11	75753.5	79242.2	84007.8	38035.1	42644.4	42885.2
AHA_3952	A0KQ35	Methyl-accepting chemotaxis protein	6.08458e-14	224496	258717	240639	118742	90726.3	164985
AHA_2270	A0KKJ2	Uncharacterized protein	2.49611e-12	105299	103831	122855	59140.1	56638.1	58345
AHA_0791	A0KGE3	TPR repeat protein	5.24684e-13	506767	624888	582468	303994	302976	302353
lolE	A0KJT7	Lipoprotein releasing system, transmembrane protein LolE	2.29289e-13	174926	216989	186734	97986.3	103957	105909
AHA_1143	A0KHD3	Uncharacterized protein	1.62371e-09	86336.5	96694.5	104060	51174	54630	50689.9
AHA_2851	A0KM54	Pseudouridine synthase	1.32717e-13	651096	708746	716107	382400	372278	378331
AHA_3762	A0KPK9	Esterase YqiA	2.61429e-15	634545	506701	839536	412396	317659	361859
AHA_3199	A0KN39	Zn-dependent hydrolase	5.52075e-09	295303	215467	291304	99062.7	161995	182850
nuoC	A0KJ65	NADH-quinone oxidoreductase subunit C/D	3.10601e-12	262322	243203	226318	135212	142156	134314
AHA_2957	A0KMG0	Putative potassium channel protein	5.16766e-22	176085	181289	224950	111353	114870	104861
AHA_3607	A0KP76	Uncharacterized protein	1.65547e-11	39027.7	38204.9	46518.5	25580.5	21833	23148
AHA_0749	A0KGA6	Ribonuclease T2 family	1.67523e-12	524098	534055	584779	323860	305182	312170
AHA_0291	A0KF03	Qnr	5.5188e-12	36364	36314.7	51159.8	20236.6	23456.5	28131.5
AHA_1777	A0KJ62	NADH-quinone oxidoreductase	5.82149e-13	484086	455782	455235	275660	263928	270085
dut	A0KEM6	Deoxyuridine 5'-triphosphate nucleotidohydrolase	1.33046e-10	482011	517918	449616	306758	298154	238530
atpE	A0KQY3	ATP synthase subunit c	4.77075e-16	403685	417354	388042	243955	235382	232988
hpt	A0KP15	Hypoxanthine phosphoribosyltransferase	5.01781e-16	3.52391e+06	3.72087e+06	4068705	2.29277e+06	2.29676e+06	2182747
AHA_2988	A0KMJ1	Uncharacterized protein	2.21259e-12	246420	245707	240087	147942	144450	146158
hybD	A0KL84	Hydrogenase expression/formation protein	2.21477e-15	58431.2	78017.5	66994.7	28679	48700.9	45858
AHA_0962	A0KGV8	Putative nucleotide sugar epimerase	3.99662e-08	46433.1	31150.9	50787.3	24127.5	28194.1	25452.5
AHA_1266	A0KHQ6	Nudix hydrolase 3	1.72034e-09	84377.8	83897	76015.9	44575.7	50873.1	52596.7
AHA_3656	A0KPB1	Chloramphenicol acetyltransferase	4.39093e-13	61820.4	59715.8	72264.7	33579.6	39398.7	45481
lpxH	A0KLW6	UDP-2,3-diacylglucosamine hydrolase	3.65912e-12	56598.2	58782.7	76138.5	41980.8	37260.1	39241.9
cysM	A0KIE1	Cysteine synthase	1.54795e-06	23476.6	30187.6	27651.1	15464.5	17718.6	17134
mgsA	A0KPS3	Methylglyoxal synthase	2.02571e-11	336049	396846	361732	216356	222175	239838
AHA_0431	A0KFD8	NhaP-type Na+/H+ and K+/H+ antiporters	1.84843e-08	60407.4	78355.4	68609.8	46202.3	51819.1	31929.1
AHA_0461	A0KFG8	TonB-dependent siderophore receptor	2.41655e-13	143285	139864	119065	77018	86481.7	89135.7
AHA_0218	A0KET0	ABC transporter, nucleotide binding/ATPase protein (Sugar/ribonucleotide)	5.82116e-12	69474.1	72616.5	66420.4	43019.7	45842.1	43029.6
gshB	A0KMX7	Glutathione synthetase	3.63641e-15	1.17864e+06	1.19825e+06	1.31507e+06	759815	792466	784205
AHA_0705	A0KG62	Acetyltransferase, GNAT family	4.13163e-11	111768	113705	139717	70929.6	77853.3	84681
AHA_2238	A0KKG1	Phosphate transporter	1.06275e-14	205446	256493	252439	160685	146708	149478
rimO	A0KHZ9	Ribosomal protein S12 methylthiotransferase RimO	2.83486e-16	2.97643e+06	3.24848e+06	3.15417e+06	2.03117e+06	2.0167e+06	1.95642e+06
AHA_4053	A0KQC7	Uncharacterized protein	8.57968e-23	53453.6	64319.6	72782.6	43191.2	37196.4	41821.6
AHA_3979	A0KQ62	Uncharacterized protein	1.34949e-08	49629	36901.9	38692.1	23851.5	26751.3	29729
AHA_0650	A0KG07	Iron binding protein FbpA	1.74382e-17	943784	991379	800856	590622	577214	593168
AHA_3127	A0KMX6	Ribosomal RNA small subunit methyltransferase E	7.63195e-12	567078	548118	520944	358191	360316	335302
AHA_0195	A0KER3	Glyoxalase	2.46459e-11	350855	397753	434693	253669	259808	248877
nuoF	A0KJ63	NADH-quinone oxidoreductase subunit F	1.68456e-13	272576	274679	252474	167265	172200	176072
glnB	A0KG55	Nitrogen regulatory protein P-II 1	2.30705e-12	764717	816439	830016	510774	516495	529362
AHA_2931	A0KMD4	Uncharacterized protein	1.62149e-14	862307	865924	912429	584684	563042	558450
AHA_3034	A0KMN5	Uncharacterized protein	1.34564e-13	229942	237456	246240	147562	156397	161396
AHA_1130	A0KHC0	Outer membrane protein	8.39639e-18	8308154	10190282	8.34801e+06	5.9823e+06	5.7383e+06	5813515
ribA	A0KJ91	GTP cyclohydrolase-2	1.72789e-14	696760	723946	722827	476755	459748	467233
guaC	A0KN65	GMP reductase	3.98395e-15	1.72227e+06	1814981	1.89237e+06	1.17596e+06	1.20162e+06	1.18105e+06
AHA_4024	A0KQA1	Intracellular sulfur oxidation protein DsrE	5.65646e-10	80900.1	72999.1	86062	49869.9	57901.7	49684
AHA_1924	A0KJK4	Succinate dehydrogenase hydrophobic membrane anchor subunit	6.30801e-11	214520	261898	176198	142494	141069	150448
pepE	A0KND3	Dipeptidase E	6.12238e-14	863474	927269	1.00891e+06	623313	632625	611174
AHA_3895	A0KPY3	LppC superfamily	5.23399e-16	214136	270242	341781	426645	415193	401970
AHA_1862	A0KJE2	Response regulator protein	7.55113e-09	42464.8	31620.2	36474.1	56012.1	58884.4	52236.4
AHA_1052	A0KH44	Short-chain dehydrogenase/reductase	0.000342402	13804	16278.7	15493.8	21760.8	23415.1	23746.6
yidC	A0KQZ7	Membrane protein insertase YidC	1.22027e-14	94495.4	127068	146739	186265	193926	179335
AHA_0363	A0KF70	Uncharacterized protein	6.75511e-14	678358	728508	714147	1.04665e+06	1.06687e+06	1.10901e+06
AHA_0620	A0KFX7	Uncharacterized protein	3.86777e-14	79046.2	66933.3	77947.6	115611	111742	113360
upp	A0KM23	Uracil phosphoribosyltransferase	3.05049e-22	2.46938e+06	2138700	2.0464e+06	3.04531e+06	3.49454e+06	3.59132e+06
AHA_0131	A0KEK3	Inner membrane lipoprotein YiaD	8.56058e-15	492322	309264	452735	630901	656129	623032
vacJ	A0KI40	Lipoprotein VacJ	4.26791e-17	43031.5	37621.9	55783.7	75086.9	62121.9	70560.1
pfkA	A0KKV5	ATP-dependent 6-phosphofructokinase	1.16929e-17	2.38858e+06	2.27217e+06	2245826	3.51909e+06	3456698	3.57764e+06
AHA_2861	A0KM64	Uncharacterized protein	6.04236e-11	316524	338861	477966	624121	482438	626529
AHA_2999	A0KMK2	FAD dependent oxidoreductase	1.08373e-11	60809.5	58462.3	69951.4	100085	97429.6	93775.1
rhlE	A0KKS5	ATP-dependent RNA helicase RhlE	3.16664e-14	457162	529431	613335	821692	850550	799922
AHA_0110	A0KEI2	High-affinity branched-chain amino acid ABC transporter, ATP-binding protein LivG	4.81931e-05	20936.8	20811.6	26718.4	34639.4	37035.7	34252
AHA_2304	A0KKM6	Universal stress family protein	1.09228e-14	556853	490000	480017	749230	814858	804147
nirD	A0KQJ2	Nitrite reductase [NAD(P)H], small subunit	6.4247e-11	168024	190062	230529	293744	318569	301968
cysG3	A0KQJ4	Siroheme synthase 3	1.57938e-15	209594	163375	233790	318409	314484	311862
AHA_3203	A0KN43	Peptidase, M23/M37 family	8.45909e-13	60202.5	50812.6	51602.9	81744.8	85908.5	85603.1
AHA_3540	A0KP09	Uncharacterized protein	1.8455e-07	155180	154694	135853	230796	238812	224700
arnC	A0KGY7	Undecaprenyl-phosphate 4-deoxy-4-formamido-L-arabinose transferase	1.06964e-10	32698.9	26053.9	30546.2	43678.1	49012.9	46787.7
rpmF	A0KKH0	50S ribosomal protein L32	6.16454e-15	1.89305e+06	2056788	2.24083e+06	3.24335e+06	3.17849e+06	3.24874e+06
AHA_3330	A0KNG8	Tonin	2.97228e-10	280958	319756	207663	411412	421986	430112
AHA_3207	A0KN47	Methyl-accepting chemotaxis protein	1.84976e-10	72066.4	75868.8	73951.3	111240	118213	118230
AHA_0768	A0KGC0	AsmA protein	3.29767e-15	60630.9	48418.7	61637.2	87551.6	91294.1	88611.4
AHA_3239	A0KN79	Isochorismatase family protein	3.73008e-06	51604.8	35409.4	32808.1	59671.2	63851	65091.2
AHA_1897	A0KJH7	Alpha-galactosidase	3.69747e-12	196787	190026	205076	307237	316895	312477
AHA_4007	A0KQ90	Dihydroxyacetone kinase, L subunit	1.88866e-14	45981.2	36246.4	46001.3	63225.8	71019.1	69242.1
AHA_3992	A0KQ75	DNA gyrase inhibitor	1.01821e-11	137455	114393	108141	205250	192895	173208
AHA_2853	A0KM55	HD domain protein	1.43894e-10	182871	140873	114864	232415	235607	230989
rplF	A0KF36	50S ribosomal protein L6	3.60186e-23	5390795	5654651	5.04746e+06	8278189	8637286	8751300
AHA_1256	A0KHP6	Peptidase, M48 family	3.18505e-11	24892.5	27242.9	36091.2	49594.8	46128.9	45105.3
AHA_0662	A0KG19	Rrf2 family protein	4.17626e-12	138179	138561	147106	223256	227906	225672
gldA	A0KQ88	Glycerol dehydrogenase	2.76893e-16	375993	348214	400548	579030	626561	593122
cydA	A0KPA1	Cytochrome d ubiquinol oxidase, subunit I	5.29876e-12	73150.2	82329.4	88367.5	127203	136111	127941
cueR	A0KQU3	Cu(I)-responsive transcriptional regulator	2.82583e-12	139109	176506	173522	265196	254651	265230
AHA_3403	A0KNP1	Cytochrome c551 peroxidase	9.68299e-14	101337	79535.5	74448	127558	143377	140133
gspF	A0KFS8	General secretion pathway protein F	2.84796e-08	28836.6	28030.6	24327.6	41208.5	46073.9	43613.8
AHA_0237	A0KEU9	Methyl-accepting chemotaxis protein	0.00183826	59684	53016.8	45707.6	79762.8	90145.4	85477.9
AHA_0560	A0KFR7	Surface antigen family protein	2.68151e-11	201588	130651	214491	290892	306985	283913
bamD	A0KQE8	Outer membrane protein assembly factor BamD	1.71802e-15	137319	118777	164668	226064	234409	218472
hisI	A0KKA9	Histidine biosynthesis bifunctional protein HisIE	3.14309e-11	134615	114547	165389	223379	240632	205960
AHA_0235	A0KEU7	Uncharacterized protein	0.000351292	31173.6	39086.5	43963.8	63402.1	63228.7	58438.6
sppA	A0KNJ6	Protease 4	7.6574e-12	32590.2	30490.3	41337.3	55972.9	55174.2	58898.8
rpsE	A0KF38	30S ribosomal protein S5	3.81692e-17	7.65928e+06	7.74605e+06	9992508	13609290	14627502	13632720
AHA_3341	A0KNH9	Uncharacterized protein	4.35859e-10	118927	106423	73352.9	162301	162226	171658
AHA_2914	A0KMB7	Proton/sodium-glutamate symport protein	1.27433e-08	75716.4	85616.2	104765	144634	143141	154981
AHA_2060	A0KJY9	Enoyl-CoA hydratase/isomerase family protein	0.00016834	6073.2	6486.02	7370.43	8747.14	12658.2	11786.6
AHA_1421	A0KI59	Pts system, fructose-specific iiabc component	3.86254e-15	263273	284415	205923	479675	405860	369872
AHA_0302	A0KF14	Uncharacterized protein	0.000157059	14913.3	17583.1	11821.5	21071.1	23019.9	29972.1
AHA_0905	A0KGQ2	Aerobic respiration control sensor protein	1.72018e-10	9193.8	8804.11	8933.47	15143.9	14310.5	15633.2
ccoG	A0KQU0	Cytochrome c oxidase accessory protein CcoG	2.92499e-07	19342	22253.9	20512	33717.9	36836.4	33449
tldD	A0KFB5	Protein TldD	1.10598e-23	892460	485446	756150	1.22649e+06	1.17332e+06	1.17501e+06
secF-1	A0KJ23	Protein-export membrane protein SecF	1.09042e-11	73637.9	90268.6	114581	167015	161831	140666
AHA_1098	A0KH89	Uncharacterized protein	6.90077e-16	385112	286181	339894	528650	617612	580323
dtpB	A0KMY1	Dipeptide and tripeptide permease B	0.000206686	23348.3	14948.1	22167.7	32734.6	32693.5	38427.3
AHA_3374	A0KNL2	Glycine betaine/L-proline ABC transporter, periplasmic glycine betaine-binding protein	1.29726e-22	432344	319017	349866	598398	654832	640979
arcA-2	A0KQG6	Arginine deiminase	6.61319e-23	3370791	2775051	3.23167e+06	5455910	5387926	5.30309e+06
bamB	A0KJ47	Outer membrane protein assembly factor BamB	2.82176e-14	124080	87072.4	175734	240447	238085	190578
rpsH	A0KF35	30S ribosomal protein S8	3.29171e-20	6759358	7437145	9591530	13820366	13768690	13749771
AHA_2516	A0KL78	ATPase protein DppE	0.00316444	5216.49	7858.8	5035.05	9949.58	11239.3	10305.3
AHA_4076	A0KQF0	Sodium:dicarboxylate symporter family	1.38274e-10	23485.5	25001.4	40640.3	51922.5	50749.7	52352.3
nirB-2	A0KQJ1	Nitrite reductase [NAD(P)H], large subunit	7.43734e-18	993575	791182	1.16966e+06	1.74549e+06	1.69242e+06	1.7124e+06
AHA_1245	A0KHN5	Transcriptional regulatory protein	1.26271e-11	119916	155694	227619	316357	263826	301424
AHA_2056	A0KJY5	Cation/acetate symporter ActP	3.975e-12	90686.5	104714	153818	183766	211200	217929
AHA_0883	A0KGN0	Transcriptional regulator, TetR family protein	0.00230793	19360.6	26072.5	27538.2	43967.4	45973.3	38128.4
AHA_3938	A0KQ26	Uncharacterized protein	2.82319e-12	13979.1	12433.8	13059.1	24012.5	26823.8	18793.3
AHA_4006	A0KQ89	PTS-dependent dihydroxyacetone kinase, phosphotransferase subunit DhaM	3.55872e-10	80394.8	73729.5	66615.5	126280	129817	133927
ptsG	A0KHF8	PTS system, glucose-specific IIBC component	2.62324e-14	145895	115124	101099	208994	218040	213842
nhaC	A0KPQ4	Na+/H+ antiporter NhaC	1.35206e-11	46873.5	85589.4	93140.4	144081	151567	103812
AHA_3210	A0KN50	Fumarate reductase subunit C	1.33401e-11	87566.6	93857.8	93669.5	164590	168320	156333
AHA_3122	A0KMX1	Hypothetical endoribonuclease L-PSP	1.57095e-17	71075.6	64611.1	64003.8	125382	122076	109241
rplR	A0KF37	50S ribosomal protein L18	2.43825e-23	3865106	4.45644e+06	5.7179e+06	7993505	8384153	8765100
AHA_2180	A0KKA3	Nuclease	1.5423e-06	9165.3	9105.17	10226.6	15816.5	17275.2	17960.9
rplK	A0KQA9	50S ribosomal protein L11	2.41831e-19	4687147	5025147	7.17037e+06	10822039	10092015	9513886
AHA_1280	A0KHS0	Major outer membrane protein OmpAII	2.92597e-18	191784	149634	294532	379837	382403	386834
rplM	A0KPZ3	50S ribosomal protein L13	7.71582e-22	2206145	2.31779e+06	4015141	5346994	5.24619e+06	4840619
AHA_3428	A0KNR6	Oligopeptide transport ATP-binding protein AppF	0.00031307	11452.6	10847.5	12042.4	25850.7	20987.8	15249.9
AHA_4200	A0KQS2	Outer-membrane protein A	6.08118e-10	11729.5	15208.3	12626.3	21024.4	23703.8	26974.9
rpsD	A0KF44	30S ribosomal protein S4	5.52332e-20	2727920	3.46591e+06	4.60971e+06	6459855	6477901	6.66654e+06
AHA_2622	A0KLI0	Secretion protein, HlyD family	1.36618e-14	18224.3	26164.2	15805.9	30609.4	34155	44632.2
AHA_2856	A0KM59	Pyruvate formate-lyase	1.57826e-08	27239.6	21686.8	21340.6	40663.5	45541.6	42336.3
AHA_2207	A0KKD0	DksA-type zinc finger protein	2.53715e-13	165669	155500	231603	338065	333852	340078
AHA_1796	A0KJ80	GGDEF domain protein	1.10657e-11	48825.1	34062.6	62463.9	87701.5	90217	88292.9
AHA_2240	A0KKG3	Pseudouridine synthase	3.82084e-15	175508	209476	271945	394646	412626	398714
AHA_0855	A0KGK6	Anaerobic C4-dicarboxylate transporter	5.15152e-12	165516	123961	119448	248406	260308	253475
AHA_3543	A0KP12	2-hydroxyglutaryl-CoA dehydratase, D-component	2.24202e-12	33220.4	23753.6	36923.5	56383.5	58008.9	60980.3
AHA_2626	A0KLI4	Uncharacterized protein	3.36317e-07	8191.53	8993.96	12050.5	14902.8	19779.8	20049
rplC	A0KF21	50S ribosomal protein L3	2.63242e-18	7769208	8822833	10452514	17006648	16899384	16798636
AHA_1741	A0KJ26	Collagenase	7.59669e-11	39880.7	34698.4	47499.8	75045.7	78699.7	75440.4
frdA	A0KN48	Fumarate reductase flavoprotein subunit	2.0384e-17	1.46439e+06	1.36255e+06	1.51177e+06	2.73329e+06	2.75588e+06	2675894
rlmF	A0KHV5	Ribosomal RNA large subunit methyltransferase F	4.65295e-15	47987.1	58151.9	71377.5	113894	109076	111673
ahyR	A0KFR4	Transcriptional activator protein AhyR	4.18459e-07	17745.4	10861.7	14785.8	29287.9	23323.4	29467.9
bamC	A0KGP4	Outer membrane protein assembly factor BamC	1.30351e-16	100863	108459	130958	215453	213448	221183
ahh1	P55870	Hemolysin ahh1	9.87852e-15	203198	243748	176345	399417	399517	396970
AHA_1206	A0KHJ6	Peptidase, M13 family	9.28301e-19	92622.4	81730.5	108339	189707	179686	174151
aspA	A0KGK7	Aspartate ammonia-lyase	8.96141e-19	5332317	5.08415e+06	5.48365e+06	10635473	9949026	10083367
AHA_1510	A0KIE7	Uncharacterized protein	2.45266e-13	56933.1	52246.7	76226.2	117860	117493	125588
hybC	A0KL85	Hydrogenase-2 large chain	2.6475e-18	71617.5	53945.8	71684.7	123416	126004	137088
AHA_4049	A0KQC3	Molybdopterin guanine dinucleotide-containing S/N-oxide reductase family protein	3.03299e-18	1.14916e+06	1.15428e+06	1.2598e+06	2327575	2.32531e+06	2.33044e+06
pal	A0KP92	Peptidoglycan-associated protein	4.79932e-13	305591	193724	425437	607982	628417	586338
AHA_3143	A0KMZ2	Autonomous glycyl radical cofactor	1.28675e-17	2.03182e+06	1.74619e+06	2.27869e+06	4.00669e+06	3.86948e+06	4.06414e+06
nrdD	A0KHM1	Anaerobic ribonucleoside-triphosphate reductase	1.78884e-17	94121.9	65285.4	91575.1	160549	171136	165821
rplS	A0KG26	50S ribosomal protein L19	2.19598e-22	1.7056e+06	2.04524e+06	2284097	4.13694e+06	4.10028e+06	3.79698e+06
AHA_2917	A0KMC0	Pseudouridine synthase	1.80459e-15	397740	428661	545895	943817	890004	910147
cutC	A0KHW9	Choline trimethylamine-lyase	2.07972e-07	27409.4	33422.8	29748.6	31904.8	15107.9	32141.5
azoR	A0KP45	FMN-dependent NADH-azoreductase	1.11328e-10	116761	94374.2	66088.2	62720.4	63617.7	64995.5
argR	A0KQG2	Arginine repressor	2.22705e-12	132725	138267	135210	158146	157182	153015
trmJ	A0KJ30	tRNA (cytidine/uridine-2'-O-)-methyltransferase TrmJ	2.51642e-16	276316	295583	287448	256860	251859	254626
trmJ	A0KMM3	tRNA (cytidine/uridine-2'-O-)-methyltransferase TrmJ	3.40963e-13	405727	447188	397877	331049	348760	347199
hfq	A0KPP4	RNA-binding protein Hfq	4.02981e-13	447154	441757	449269	526365	499247	547024
argR	A0KG11	Arginine repressor	2.11592e-18	394020	531604	503431	352743	378452	417127
azoR	A0KK44	FMN-dependent NADH-azoreductase	4.47544e-15	715468	704806	692644	621647	606089	585845
acpP	A0KNN3	Acyl carrier protein	7.86081e-13	610137	715373	681245	667978	667768	688383
ribB	A0KHV1	3,4-dihydroxy-2-butanone 4-phosphate synthase	3.16899e-15	452336	384325	648571	347094	379392	325751
ribB	A0KNG9	3,4-dihydroxy-2-butanone 4-phosphate synthase	4.94521e-15	1148308	1.03653e+06	1.1694e+06	1138542	1.11878e+06	1.15857e+06
hfq	A0KGS1	RNA-binding protein Hfq	1.01277e-17	1.96396e+06	1.73423e+06	1.49185e+06	1.87397e+06	2.06066e+06	1.90642e+06
fabH	A0KH32	3-oxoacyl-[acyl-carrier-protein] synthase 3	6.22778e-18	1.70852e+06	1.79494e+06	1879101	1.62115e+06	1.52328e+06	1.6643e+06
cutC	A0KHP9	Copper homeostasis protein CutC	1.23009e-15	2148435	2245703	1.69693e+06	1.73819e+06	1.8295e+06	2157289
fabH	A0KKH2	3-oxoacyl-[acyl-carrier-protein] synthase 3	7.32717e-16	3095230	3.29134e+06	3345255	3.08223e+06	3040278	3099996
fabV	A0KLI7	Enoyl-[acyl-carrier-protein] reductase [NADH]	1.21411e-16	4.70377e+06	4400346	4412692	4216594	4.145e+06	4.18118e+06
acpP	A0KKH5	Acyl carrier protein	1.42295e-16	29593858	32622854	31015712	31101558	29072078	30024220
cysC	A0KP33	Adenylyl-sulfate kinase	0.00200463	116.706	6434.32	4604.58	116.706	116.706	116.706
cysA	A0KFW5	Sulfate/thiosulfate import ATP-binding protein CysA	4.17743e-05	116.706	642.608	3647.1	116.706	116.706	116.706
AHA_1287	A0KHS7	HlyD family secretion protein	1.60014e-13	16416.8	17035.1	15250.1	14845.7	12223.2	15462.3
AHA_2711	A0KLR8	Uncharacterized protein	0.000409113	22795.3	21707	14303.5	12167.3	15904.1	20304.2
AHA_2694	A0KLQ1	Aromatic amino acid transport protein AroP	0.00468917	1641.13	116.706	116.706	3352.59	116.706	116.706
sdhC	A0KJK3	Succinate dehydrogenase, cytochrome b556 subunit	0.00298802	8454.27	17631.3	116.706	116.706	116.706	116.706
AHA_0759	A0KGB1	Transcriptional regulatory protein CpxR	0.00302487	38018.4	116.706	116.706	116.706	116.706	116.706
AHA_2582	A0KLE1	Uncharacterized protein	0.00186002	3097.67	2076.98	116.706	116.706	116.706	116.706
bpt	A0KJD9	Aspartate/glutamate leucyltransferase	1.24052e-05	64074.4	116.706	116.706	52774	116.706	47121.1
AHA_3370	A0KNK8	Phenazine biosynthesis protein PhzF family	2.27138e-05	8767.1	116.706	116.706	116.706	116.706	116.706
AHA_2788	A0KLZ2	Histone deacetylase/AcuC/AphA family protein	0.000361158	15223.6	116.706	116.706	116.706	13294	116.706
AHA_1569	A0KIK3	Methyltransferase	0.00212337	23490.5	17069.6	116.706	116.706	116.706	116.706
AHA_0928	A0KGS5	Uncharacterized protein	0.000911873	19047.6	20774.1	116.706	116.706	116.706	116.706
AHA_1239	A0KHM9	HlyD family secretion protein	0.00120052	6509.94	5952.13	5163.27	6664.98	116.706	6972.74
AHA_2273	A0KKJ5	Phospholipase, patatin family	7.1776e-07	25544.8	25553	51233.5	116.706	17676.8	26141.7
AHA_3103	A0KMV2	Uncharacterized protein	1.07136e-10	116.706	116.706	17955	34530.7	116.706	116.706
AHA_1095	A0KH86	Uncharacterized protein	1.00156e-09	116.706	18923.5	116.706	27183.2	116.706	116.706
AHA_1419	A0KI57	Phosphotransferase system enzyme II, fructose-specific	3.00282e-07	14543.1	70775.1	39956.9	116.706	116.706	116.706
AHA_3399	A0KNN7	Uncharacterized protein	0.000329966	116.706	116.706	26577.9	116.706	23960.2	23858.3
fdhA	A0KL58	Formate dehydrogenase, alpha subunit, selenocysteine-containing	0.000454317	722.326	116.706	687.404	116.706	116.706	565.64
AHA_2976	A0KMH9	Protein MgtC	6.00609e-08	2511.42	1700.36	1827.2	1904.2	1770.24	3417.82
AHA_2643	A0KLK1	Methyl-accepting chemotaxis transducer	1.14187e-07	8836.43	116.706	6481.42	116.706	116.706	9138.65
AHA_1197	A0KHI7	Ribonuclease Z, putative	0.0025544	33125.5	116.706	29612.7	15838.5	12226.5	25841.9
AHA_2458	A0KL21	Methyl-accepting chemotaxis protein	0.00235119	6003.29	7576.57	6476.09	11612.7	116.706	10566.7
AHA_3841	A0KPT3	Ion channel family	4.3794e-06	3572.01	116.706	3969.35	7192.56	7626.39	116.706
AHA_3050	A0KMQ1	Transporter, monovalent cation:proton antiporter family	5.48214e-09	17463.2	17180.9	14720.3	20952.6	20144.4	14585.8
nuoA	A0KJ67	NADH-quinone oxidoreductase subunit A	7.55799e-13	116.706	9183.48	6864.65	9052.6	10678.3	9268.66
rnfB	A0KLJ3	Ion-translocating oxidoreductase complex subunit B	3.44782e-15	7306.14	13956.4	10539.7	7199.07	9912.01	8677.77
gspK	A0KFT3	Type II secretion system protein K	0.00250482	12664.9	116.706	9879.8	116.706	116.706	116.706
AHA_0774	A0KGC6	Ion transporter, putative	0.000317738	7539.39	18494	11097.4	9707.42	16643.2	10503.1
AHA_3044	A0KMP5	Cytochrome b561	7.2326e-10	84398.5	56326.4	89063.4	142669	132992	75655.9
AHA_2463	A0KL26	Type I secretion target ggxgxdxxx repeat (2 copies) domain protein	1.257e-15	116.706	116.706	116.706	116.706	11413.4	8907.05
AHA_4004	A0KQ87	PTS-dependent dihydroxyacetone kinase operon regulatory protein	7.35269e-08	116.706	116.706	4699.71	116.706	116.706	11772.7
AHA_0216	A0KES8	Putative transport system permease abc transporter protein	2.77618e-06	12313.3	16447.4	116.706	10316.4	116.706	11922.6
AHA_2427	A0KKZ1	ABC transporter, ATP-binding protein	1.21495e-06	25430.5	32902.2	6413.22	116.706	116.706	4656.83
AHA_3912	A0KQ00	Hypothetical cytosolic protein	0.000917054	27924	116.706	116.706	116.706	116.706	116.706
AHA_2698	A0KLQ5	Diguanylate cyclase/phosphodiesterase domain 1	1.24713e-11	1358988	1.55005e+06	4712.34	116.706	32746.2	27336.1
AHA_0629	A0KFY6	Lead, cadmium, zinc and mercury transporting ATPase	1.80459e-15	116.706	23555.1	24824.3	55229.6	28846.5	30434.2
AHA_1482	A0KIB9	Transporter, anaerobic C4-dicarboxylate uptake C (DcuC) family	8.82775e-08	116.706	2969.21	116.706	116.706	2747.22	116.706
rmf	A0KKK3	Ribosome modulation factor	3.94617e-09	116.706	116.706	116.706	116.706	12172.9	116.706
AHA_3866	A0KPV4	Uncharacterized protein	8.94955e-05	11070.1	116.706	116.706	116.706	12762.2	116.706
AHA_0621	A0KFX8	Pyruvate formate lyase activating enzyme	9.79689e-05	657.028	116.706	4564.66	116.706	116.706	10096.9
AHA_1549	A0KII6	Uncharacterized protein	6.00977e-13	29149.1	23030.4	116.706	116.706	116.706	116.706
AHA_2761	A0KLW8	4Fe-4S binding domain protein	1.9607e-14	116.706	116.706	116.706	19453.4	116.706	116.706
AHA_2749	A0KLV6	Putative membrane protein	0.0069758	130674	116.706	108020	116.706	116.706	116.706
AHA_2612	A0KLH0	Oligopeptide ABC transporter, permease protein OppB	1.79953e-10	40316	116.706	39636	116.706	79660.1	55609.4
arsC-2	A0KJ12	Arsenate reductase	0.000272517	992807	947265	1.06344e+06	116.706	1.03369e+06	116.706
AHA_2768	A0KLX5	Methyl-accepting chemotaxis protein	0.00720543	1968.48	1872.73	4194.01	1577.49	1993.21	2672.52
AHA_4209	A0KQT0	Phosphate acyltransferase family protein	1.12504e-05	11094.5	84307.6	35792	66450.8	37309.3	50268.3
AHA_3972	A0KQ55	Lactoylglutathione lyase	0.0070527	19021.2	116.706	16514.1	48317.4	116.706	30214
AHA_0537	A0KFP4	Uncharacterized protein	6.58342e-10	57418.5	37159.3	22740.5	56656.9	49718.8	46363.1
AHA_0847	A0KGJ8	Bcr/CflA family efflux transporter	0.00642264	32496.4	36800.5	22962	116.706	21250.2	14717
AHA_2178	A0KKA1	Xanthine dehydrogenase, FAD binding subunit	2.37403e-06	17974.3	11109.5	10047	14198.8	16529.3	15464
AHA_2328	A0KKQ0	TPR repeat protein	0.000229989	9052.77	11937.4	11483.4	116.706	116.706	9803.15
rbsC	A0KKN3	Ribose ABC transporter, permease protein	0.000263124	17268	20509.5	17435.1	14054.2	15295	12052.3
nifJ-2	A0KN14	Pyruvate:ferredoxin (Flavodoxin) oxidoreductase	0.000424732	19217.4	116.706	3344.89	17385.2	9655.69	116.706
sapA	A0KJF6	Peptide ABC transporter, periplasmic peptide-binding protein SapA	1.06466e-08	31903.9	121269	24035.5	33282.5	383894	26055
ccoS	A0KKM3	Cytochrome oxidase maturation protein, cbb3-type	7.02376e-08	29223.4	31000	30416.3	19681.8	21204.5	22447.9
AHA_2645	A0KLK3	Transporter, gluconate:H+ symporter (GntP) family	2.4332e-13	116.706	25292.2	26917.9	23976.6	22820.3	21471.1
nnrE	A0KGR6	Multifunctional fusion protein	0.000190969	116.706	22132.2	6560.63	116.706	116.706	116.706
AHA_1836	A0KJB9	Uncharacterized protein	2.31715e-09	60419.9	98559	49217	106618	102177	99103.9
AHA_1675	A0KIW0	Uncharacterized protein	3.20335e-05	161717	116.706	116.706	173603	116.706	116.706
AHA_2758	A0KLW5	HIT family protein, putative	0.00269197	12308.4	5474.91	116.706	116.706	116.706	116.706
AHA_1487	A0KIC4	Methyl-accepting chemotaxis protein	2.69155e-10	16686.1	14537.7	12024.2	22273	15737.7	18001.2
AHA_1435	A0KI73	Putative HTH-type transcriptional regulator YijO	0.00349409	9512.68	6032.15	5937.49	6640.34	8016.35	7648.16
AHA_1626	A0KIR1	Glutamate dehydrogenase	0.000448528	5207.46	12906.4	11071.3	12348	9940.73	11677.4
AHA_2361	A0KKT3	Uncharacterized protein	0.000832834	6364.48	9093.96	4936.68	7504.54	6454.17	5452.5
fieF	A0KEQ9	Cation-efflux pump FieF	6.19258e-05	18362.2	12507	8749.53	17256.3	15122.8	17177.5
AHA_3518	A0KNY7	Uncharacterized protein	8.94908e-06	18103.4	15993.2	20515.1	12146.1	18015.4	18959
AHA_0271	A0KEY3	Uncharacterized protein	6.45723e-13	33797.1	44262.5	39495.9	63765.9	62067.6	46072.1
menA	A0KFP0	1,4-dihydroxy-2-naphthoate octaprenyltransferase	3.86414e-19	45963.1	83660.2	45025.6	80026.6	93011.4	92302
AHA_1246	A0KHN6	Transporter, drug/metabolite exporter family	3.69637e-08	14573.3	18859.2	16160.5	18733.3	22611.6	21860.5
AHA_1982	A0KJR2	Radical SAM domain protein	2.19189e-08	18545.4	116.706	116.706	19450.1	19892.5	25909.7
AHA_1544	A0KII1	ABC transporter, ATP-binding protein	0.000438283	396.862	13377.4	18030.2	19387.6	116.706	116.706
AHA_0391	A0KF98	Tetratricopeptide repeat family protein, putative	4.07985e-06	21766.8	6660.5	12620.7	45020.2	18508.3	22831.5
AHA_3813	A0KPQ5	Transcriptional regulator	0.000316397	16749.5	24904.1	25052.1	33915	21825.6	15703.7
add-2	A0KLL1	Adenine deaminase	5.97533e-06	88127.6	168104	116.706	20558.6	57773.9	116.706
AHA_3166	A0KN06	Citrate transporter	5.15841e-10	116.706	793819	673368	116.706	32890.9	1.09554e+06
AHA_3417	A0KNQ5	Uncharacterized protein	0.000187392	3265.24	2880.5	14077.4	3753	19847.4	18294.5
AHA_3406	A0KNP4	Kinase, pfkB family	5.26102e-06	40306.7	55332.1	37116.4	32780	65058.2	47362.4
AHA_3340	A0KNH8	Uncharacterized protein	0.000677224	43597.5	10001.3	4601.42	7891.57	17250.6	38183.2
AHA_0646	A0KG03	Nucleoside permease	0.00183898	25147.8	116.706	19997.4	31914.7	31016.4	37393.8
AHA_1683	A0KIW8	Putative membrane protein	3.19228e-07	6984.5	5720.39	3842.58	7999.2	7616.18	7647.65
AHA_2076	A0KK05	Enoyl-CoA hydratase/isomerase family protein	1.13771e-06	10703.4	6015.24	12147.7	6416.16	6940.02	6672.7
AHA_0503	A0KFL0	Uncharacterized protein	3.76818e-09	15796.6	116.706	7559.75	116.706	5991.75	9889.28
AHA_2611	A0KLG9	Oligopeptide ABC transporter, permease protein OppC	1.44125e-09	79536	156971	58008.9	67111.5	13651.9	64359.5
AHA_3742	A0KPI9	Membrane protein, suppressor for copper-sensitivity B	2.69256e-05	1877.93	2092.64	16250.4	3490.26	3745.63	13379.7
AHA_4090	A0KQG3	Putative transporter	1.6579e-15	340420	7340.39	116.706	157196	66158.3	17605.6
AHA_3101	A0KMV0	Aerotaxis receptor Aer	4.57841e-11	19399.3	26768.2	21775.5	11466.3	22381.6	17321.5
AHA_3699	A0KPF2	Putative permease	9.9717e-07	116.706	12752.9	89489.6	8679.61	116.706	39996
AHA_1422	A0KI60	IAA acetyltransferase	3.86464e-05	6988.41	5576.48	2554.5	4777.74	4372.25	6078.95
AHA_3814	A0KPQ6	ABC transporter, periplasmic substrate-binding protein	3.89105e-07	7228.91	2613.59	3335.15	10482.7	3500.97	5776.22
AHA_1571	A0KIK6	Uncharacterized protein	2.80085e-12	697.567	10985.5	27696	15794.6	13559.4	16731.7
rnfE	A0KLJ7	Ion-translocating oxidoreductase complex subunit E	2.23109e-06	13809	15799.1	17595.9	17672.3	15193	13076.7
AHA_3168	A0KN08	Uridine phosphorylase	4.52853e-05	116.706	39155.4	32728.1	22928.4	32590	29403.4
kefB	A0KF49	Glutathione-regulated potassium-efflux system protein KefB	6.85994e-09	8522.73	42184.1	25883.3	9872.54	15096.7	9363.08
AHA_2198	A0KKC1	Uncharacterized protein	3.80672e-05	8274.04	8499.28	5039.96	9959.99	3064.83	8371.47
mrcB	A0KNZ9	Penicillin-binding protein 1B	6.78124e-13	8764.13	8352.91	10474.6	10979.3	10622.7	14503.3
plsY	A0KPT4	Glycerol-3-phosphate acyltransferase	1.83345e-09	8889.55	7222.12	9908.2	12097.7	10802.2	12280.3
AHA_2566	A0KLC5	Acetyltransferase, GNAT family	0.000303403	1995.97	25308.3	22627.5	11191.9	14485.5	21884.6
AHA_0869	A0KGL6	Putative pullulanase	3.98836e-12	7424.82	11130.5	16775.6	8804.21	12722.6	10107.1
AHA_4083	A0KQF7	Methyl-accepting chemotaxis protein	9.24372e-11	13384.2	18602.6	11864.3	16665	18531.2	18238.1
AHA_0536	A0KFP3	Uncharacterized protein	1.27835e-05	14621.8	14304.7	8159.43	13193.7	12057.3	9403.19
AHA_3971	A0KQ54	Putative AraC-family transcriptional regulatory protein	1.21658e-07	7158.89	6917.51	6514.57	5267.79	5166.6	4826.47
argA	A0KLC8	Amino-acid acetyltransferase	4.38295e-08	32990.3	33465.7	34681.6	90802.8	39297	41292.7
tnaA	A0KJP3	Tryptophanase	1.37934e-11	68650.1	58114.4	71840.5	54478.8	56151.2	55467.4
AHA_2764	A0KLX1	DeCa-heme c-type cytochrome	1.26569e-14	23590.6	19822.9	21150.1	24442.4	26388.1	26568.6
AHA_3703	A0KPF6	CBS domain protein	1.73604e-07	12172.1	15219.9	16157.1	17691.2	17570.3	18509.3
AHA_2550	A0KLA9	Bcr/CflA family efflux transporter	0.00215689	60078.9	47277.8	33177.8	21058.8	22431.6	35674.5
AHA_1470	A0KIA7	Methyl-accepting chemotaxis protein	1.49655e-07	15050.3	16995.6	15387.9	21811.3	22159	23976.4
feoB	A0KLV0	Ferrous iron transport protein B	6.72851e-10	47772.1	19813.9	21376.8	23824.8	26950.9	27109.7
envZ	A0KF18	Osmolarity sensor protein EnvZ	1.99231e-11	20870.2	16426	19720.5	36048.9	26343.4	50844
AHA_3495	A0KNW8	Probable intracellular septation protein A	5.31744e-06	88841.3	99123.1	77030.1	69275.2	69161.7	58837.6
galE-2	A0KQH6	UDP-glucose 4-epimerase	2.81236e-05	23497.3	1361.03	25333.7	12455.9	16388.1	12457.3
arcC-1	A0KK88	Carbamate kinase	7.39837e-08	33855	23303.7	16676.6	36285.7	57902	12617.9
AHA_3960	A0KQ43	Cation efflux family protein	1.74768e-12	28559.2	30251.1	29015.1	46656.8	31605.9	33326.1
AHA_3318	A0KNF6	Chemotaxis protein PomA	0.00010648	9656.29	7096.02	16309.8	631.555	116.706	10192.2
AHA_1802	A0KJ86	ATPase involved in DNA repair	1.66471e-12	77649.2	81050.1	84683.3	67363.2	71354.8	74812.5
AHA_3686	A0KPE0	Histidine kinase-response regulator hybrid protein	6.22932e-07	12331.4	12704.3	8112.12	116.706	8130.27	7652.02
AHA_2167	A0KK90	Xanthine dehydrogenase accessory factor, putative subfamily, putative	4.56682e-10	22142.7	16711.2	21884.2	22405.4	20399.8	20201.6
AHA_4060	A0KQD4	Uncharacterized protein	4.64153e-13	20547.3	43426.2	33399.6	34872.8	27401.1	34003.2
AHA_1668	A0KIV3	Maltose transport system permease protein MalF	1.56185e-09	27933.2	46764.9	38091.8	48989.6	40494.7	32326.2
AHA_0447	A0KFF4	Uncharacterized protein	3.66084e-08	23406.3	11517.3	20543.2	21756.6	20582.7	24535
AHA_2965	A0KMG8	Uncharacterized protein	4.32673e-12	23097.7	20340.9	13447.4	27516.9	29472.9	26889.4
AHA_0485	A0KFJ2	ABC-type multidrug transport system, ATPase component	1.64842e-12	116.706	116.706	17080.8	15040.1	116.706	116.706
AHA_0949	A0KGU5	Xanthine/uracil permease family protein	5.74407e-05	25150.8	19742.8	17058	15477	19294.7	19776.4
AHA_2742	A0KLU9	Transcriptional regulator, LuxR family	0.000312729	17855.7	12057.2	21523.2	35138.4	37864.6	19602.8
AHA_2368	A0KKU0	Putative phenazine biosynthesis protein PhzF	4.23378e-06	3358.23	4907.9	10019.2	8181.15	8378.3	12592.8
nagE	A0KIG4	Pts system, N-acetylglucosamine-specific iibc component	1.72573e-08	28881.2	34673.1	36321.3	39349.9	41270.3	38224.9
AHA_2628	A0KLI6	Arginine/ornithine antiporter	6.63e-07	6607.04	17140.3	21376.9	38196	16133.3	28721.8
AHA_3359	A0KNJ7	MutT/nudix family protein	0.000880725	8336.39	13954.9	6715.87	11179.6	19001.7	10748.7
AHA_2229	A0KKF2	Methyl-accepting chemotaxis protein	2.2293e-09	10827.1	8149.25	10342.2	12429.6	17498.6	13782
AHA_2409	A0KKX3	Acetyltransferase, GNAT family	0.000328803	12834	10530.5	9658.13	13943.3	14676.5	12545.4
topB	A0KQC1	DNA topoisomerase 3	2.79856e-12	5703.06	9778.64	8864.6	13394.1	26060.1	17491.6
AHA_1190	A0KHI0	Transcriptional activator CadC	1.52535e-06	14286.1	28417.4	29580.5	32906.7	31790.6	43448.5
eutE	A0KHX2	Acetaldehyde dehydrogenase (Acetylating)	3.41456e-08	8095.66	8115.25	10963.6	4758.69	8789.29	4092.74
pilM	A0KN34	Type IV pilus biogenesis protein PilM	1.78844e-09	19565.8	35443.4	20540.7	18628.3	19171.1	20194.4
AHA_0109	A0KEI1	High-affinity branched-chain amino acid transport ATP-binding protein	0.000368357	22506.3	15427.2	21552.9	11667.7	26743.9	26287.7
ecfE	A0KHH0	Zinc metalloprotease	3.56654e-13	19314.1	24992.9	23214	34971.7	21829.9	28050.2
AHA_3575	A0KP44	Transcriptional regulator	9.88499e-08	7924.02	9136.15	8945.4	7419.13	8906.72	13193.7
AHA_1960	A0KJP0	Putative transcription regulator	1.47489e-11	12285.5	12039.2	11820.8	12455.2	13277.8	12364.7
fliF	A0KI03	Flagellar M-ring protein	3.25115e-09	27200.1	26297.7	28285.8	24765.6	23251.5	35082
AHA_2807	A0KM11	Homocysteine S-methyltransferase	9.98843e-08	14860.7	16460.8	16550	13776.7	15744.8	16864.8
AHA_3100	A0KMU9	Beta-hexosaminidase	1.74141e-06	23855.6	22976.7	25923	17526.6	116.706	15747.2
AHA_2615	A0KLH3	Uncharacterized protein	2.04701e-09	58242.7	48247.4	65423.9	54589.8	53017.9	60427.4
AHA_2526	A0KL88	Hydrogenase (NiFe) small subunit (HydA)	1.99012e-13	30714.7	24429.2	25260	26915.2	23130.8	27609.6
AHA_0783	A0KGD5	Oxidoreductase	6.95633e-11	33090.8	30408.4	30968	34918	38177.3	34870.5
fdhD-1	A0KHY0	Sulfur carrier protein FdhD	0.000163919	23917.3	116.706	111946	16715.2	14229.8	15237.1
AHA_0900	A0KGP7	Transcriptional regulator, LysR family	0.000120013	7076.78	8051.07	8963.24	6666.18	5066.75	6506
waaA	A0KEN8	3-deoxy-D-manno-octulosonic acid transferase	0.000661424	24242.5	32626.3	32036.9	24751.8	19750.8	23677.9
AHA_3666	A0KPC1	Twitching motility protein PilU	1.14353e-10	22596.6	19854.1	27947.5	21825.7	28879.1	27545
AHA_2175	A0KK98	Guanine deaminase	7.44244e-07	30371	23873.1	29089.5	28975.7	31739.3	31698.6
AHA_0168	A0KEN6	Glycosyl transferase, group 2 family protein	3.89726e-10	116.706	116.706	21484.6	17983.2	15676.7	16758.8
uppP	A0KQI1	Undecaprenyl-diphosphatase	0.000157482	35082.8	36139.5	33214.9	25470.4	28657.7	24786.8
AHA_1484	A0KIC1	Uncharacterized protein	0.000189785	21871.6	27475.3	25022.3	18635.7	13234.7	25058.9
AHA_3950	A0KQ33	Putative acetyltransferase	3.9594e-06	53318.1	45177.2	10450.8	28964	12505	12831.3
AHA_0645	A0KG02	Transcriptional regulators, LysR family	2.65292e-09	16660	16571.7	11580.2	19801.6	10986.1	16482.1
AHA_4130	A0KQK3	Thioesterase (4HBT) superfamily enzyme	0.000140773	30798.9	25462.5	29066.6	31451	28347.3	49829
AHA_3691	A0KPE5	Nucleoside permease	3.61745e-09	19109.1	24248.7	17006.6	28490.4	25578.4	25397.6
AHA_0497	A0KFK4	Uncharacterized protein	2.21884e-05	21418.6	17202	5906.92	16705.3	16962.4	19239.1
AHA_0526	A0KFN3	Transcriptional regulatory protein, C terminal	0.000958088	36089.1	31191.6	27819.6	24473	30421.6	38718.4
ftsB	A0KGH4	Cell division protein FtsB	6.51943e-11	47168.2	48942.3	66227.1	20696.2	15474.8	66612.5
AHA_4190	A0KQR2	Uncharacterized protein	1.90871e-10	32511.9	31591.7	30752.2	36153.3	37767.5	36897.8
ccoP	A0KKM0	Cbb3-type cytochrome c oxidase subunit	4.47938e-13	117813	110088	123928	79889.2	97690.7	94839.5
AHA_2502	A0KL65	Hydrogenase-4 component G	1.32837e-11	12364.7	15115.3	10005.8	19740.8	13004.6	19182.5
AHA_2737	A0KLU4	Extracellular solute-binding protein, putative	2.01248e-09	116.706	116.706	15540.7	14414.8	18171.2	14255.8
thiG	A0KFF0	Thiazole synthase	2.73776e-09	21523.9	23840.3	23031.2	25380.3	26094.2	21100
AHA_2608	A0KLG6	Alx protein	0.00136293	30134.2	17896	17115.1	24745.7	26846.8	27207.8
AHA_3440	A0KNS8	Chitodextrinase	1.97026e-14	824763	14433	17311.5	25136.2	26251.3	26390.4
AHA_1437	A0KI75	Uncharacterized protein	0.0010648	116.706	7471.72	8394.34	8062.48	10294.6	11315.9
AHA_1215	A0KHK5	Alpha-amylase	2.25236e-11	68564.9	47529.8	43935.7	43386.6	44124.7	46800.4
AHA_2617	A0KLH5	HD domain protein	4.30251e-07	30813.6	15575.7	17611	28244.9	37760.8	35490.2
AHA_0933	A0KGT0	Membrane protein	2.77583e-08	52276.9	57749.5	45054.7	35714.9	39559	41487.6
AHA_1639	A0KIS4	Transcriptional regulator, GntR family	1.48605e-07	19457.6	20971.9	25192.5	13985.7	116.706	13176.3
fliO	A0KI12	Flagellar protein	0.000504231	31998.7	48614.5	27735.2	35946.9	69027	64740.6
AHA_2162	A0KK85	Diaminopropionate ammonia-lyase	5.85227e-12	57601.8	50437.9	43426	48765.7	47670.2	44188
AHA_1418	A0KI56	Fructose specific permease	3.55466e-05	9750.54	8454.68	8270.76	8089.72	10721.4	2685.81
AHA_2993	A0KMJ6	Phospho-2-dehydro-3-deoxyheptonate aldolase	1.70753e-09	4623.15	17354.4	28043.2	116.706	12334.9	3610.82
AHA_3155	A0KN03	5'-nucleotidase/2',3'-cyclic phosphodiesterase	1.03562e-09	21121.4	24731.2	24601.8	25620.3	24104.1	28859
AHA_1005	A0KH01	Tetratricopeptide repeat domain protein	0.000206783	36636.2	32507.1	41657.7	37551.4	37328.6	39641.3
AHA_2278	A0KKK0	Site-specific recombinase, phage integrase family	1.65162e-08	32601.4	14020.9	34119.3	30333.5	35636.8	34068.2
AHA_0805	A0KGF7	Class II aldolase, tagatose bisphosphate family	0.000496519	35836.5	15829.1	18468.4	21019.7	17710.6	22172.9
AHA_3570	A0KP39	Nodulation efficiency family protein	2.03009e-06	63298.3	31582.7	41196	49864.5	49091.6	51363.6
AHA_0715	A0KG72	Uncharacterized protein	2.21224e-07	11978.4	22522.8	23334.7	25445	25946.9	26778.3
AHA_3858	A0KPU6	Methyl-accepting chemotaxis protein	2.9296e-09	48650.3	301473	23900.3	27917.6	33761.2	32037.4
AHA_0723	A0KG80	Uncharacterized protein	4.34105e-05	27785.8	25545.6	24514.8	25936.7	30278.7	34952.5
AHA_0516	A0KFM3	SanA protein	4.75021e-09	20435.4	11887.6	20337.7	23294.2	25460.7	21363.1
AHA_2077	A0KK06	Methylcrotonoyl-CoA carboxylase beta chain	1.44417e-08	34078.1	32981.4	31081.7	35377.8	37985	23036.1
AHA_3448	A0KNT1	Methyl-accepting chemotaxis transducer	3.07045e-12	13127.9	21655.5	13613	21815.3	20769.5	16951.7
tolA	A0KP94	Protein TolA	5.52659e-09	52146.2	35248.6	23472.2	37703.6	41381.9	42589.2
AHA_3029	A0KMN0	ABC transporter, CydDC cysteine exporter (CydDC-E) family, permease/ATP-binding protein CydD	3.74545e-12	24150.1	20031.6	20778.8	21262.6	25314.8	23791.1
AHA_0604	A0KFW1	Sulfate-binding protein	3.10439e-06	20002.8	24289.4	31584.5	39449.5	12443	16422.3
AHA_3657	A0KPB2	Uncharacterized protein	1.25852e-08	15004.5	23174.6	24079.9	12437.5	36243.2	26643.8
AHA_3790	A0KPN7	OB-fold nucleic acid binding domain protein	6.51376e-10	116.706	33531.5	31067.7	23204.7	27444.8	28521.2
AHA_3930	A0KQ18	Putative ABC transporter, permease protein	2.0669e-05	28161.2	51804.5	44814.9	50047.1	51422.5	57658
AHA_3816	A0KPQ8	ABC transporter, permease protein	4.2688e-05	23974.8	32813.8	27202.6	22684.8	15627.8	27845.3
AHA_2416	A0KKY0	Antibiotic biosynthesis monooxygenase family protein	0.000213611	8837.59	11564	16088	10287	4129.94	5806.73
AHA_2766	A0KLX3	Outer membrane protein	6.7681e-12	674324	133044	50066.2	46222.6	39561.7	47828.2
AHA_1082	A0KH74	Uncharacterized protein	4.49069e-08	17702.1	23820.7	14406.9	23297.2	22127.9	21476.9
AHA_0483	A0KFJ0	Uncharacterized protein	2.0681e-11	27215.7	21776.5	26215.2	20494.4	22805.6	16862.6
AHA_0031	A0KR12	ABC-type Fe3+ transport system, periplasmic component	0.000183291	8010.86	28666.1	27688.6	16226.6	17204.5	18532.3
maiA	A0KLL8	Maleylacetoacetate isomerase	9.54659e-10	36530.4	32000.7	34356.4	49478.9	45759.4	46461.9
AHA_2430	A0KKZ4	Transporter, divalent anion:Na+ symporter (DASS) family	7.21796e-08	1.85454e+06	370407	167979	459985	336400	584306
AHA_4009	A0KQ92	Inner membrane protein YjcD	9.37239e-07	38034.1	53667	56168.1	43024.8	43003.9	47001.7
AHA_3739	A0KPI6	Phage shock protein A	9.19713e-08	91150	14527.2	34884.2	25852.3	23317.8	26216.7
AHA_2420	A0KKY4	PHA granule-associated protein	2.31277e-06	116.706	26909.2	3364.93	9180.53	9249.05	2938.92
AHA_2696	A0KLQ3	Uncharacterized protein	0.00121321	15879.8	18484.8	14608	20560.7	18117.7	17743.8
AHA_3558	A0KP27	ABC-type antimicrobial peptide transport system, permease component	6.01456e-06	14864.3	18320.9	20215.3	29969.9	19240.8	29687.2
AHA_3795	A0KPP2	Paraquat-inducible protein B	6.04236e-11	33318.4	35294.8	33208.2	41505.8	43825	39972.6
flgJ	A0KM37	Flagellar rod assembly protein/muramidase FlgJ	7.77979e-09	26832	44108.3	24849.7	19740.4	21314.1	18133.1
AHA_0262	A0KEX4	Topoisomerase DNA-binding C4 zinc finger domain protein	4.15037e-06	19201.6	14399.3	13720.1	17922.7	17336.9	14093.5
AHA_3031	A0KMN2	Exopolysaccharide synthesis regulator RcsF	9.54804e-11	30118.5	26562.2	34904.9	23495.6	24141.9	22806.2
AHA_2827	A0KM30	Topoisomerase DNA binding C4 zinc finger domain protein	7.67362e-15	58571.8	106556	87857.3	73827.2	99668.4	101518
AHA_1146	A0KHD6	Methyl-accepting chemotaxis protein	4.64368e-09	38379.6	39821.9	37497.5	50654.7	46931.4	50243.4
AHA_2263	A0KKI6	Paraquat-inducible protein B	5.88271e-10	29517.2	29876.5	33837.8	33687.7	31179.2	34074.1
AHA_2651	A0KLK9	Inner membrane protein YoaE	1.54715e-07	36842.9	43886.5	42715.6	55908.5	53589.6	56164.6
rpoS	A0KGI2	RNA polymerase sigma factor RpoS	2.91378e-09	50214.4	40529.3	52872	61880.9	65612.2	61499.4
AHA_3859	A0KPU7	Hemolysin secretion protein	3.2223e-11	25704.9	33249.1	30670.1	35822.5	39215.9	35320.1
AHA_3013	A0KML6	ATPase component of ABC transporters with duplicated ATPase domains	1.11327e-05	12646.4	13674.3	8885.27	11204.5	11585.1	9844.6
AHA_0259	A0KEX1	LysM domain protein	4.57687e-12	19859.9	50855.5	17804	27535.6	28878.7	30831.8
AHA_2978	A0KMI1	Sucrose-6-phosphate hydrolase	8.14918e-07	116.706	10257.1	8570.45	116.706	8816.27	116.706
AHA_3996	A0KQ79	Uncharacterized protein	0.000221384	4157	9916.8	5065.55	11959.4	13386.9	6831.66
AHA_3335	A0KNH3	Uncharacterized protein	1.20041e-06	33789.3	38313.7	30605.1	28658.1	34131.7	32187.8
nhaB	A0KL08	Na(+)/H(+) antiporter NhaB	1.00786e-08	44516.3	49646	42790.8	61154.9	67921	61802
pilQ	A0KN30	Type IV pilus secretin PilQ	2.99069e-09	31325.5	31727	30859.6	33592.1	33859.6	29039.1
AHA_1767	A0KJ52	Sensory box protein	4.61529e-12	25316.4	24103.4	34058.8	24587.2	25239.8	23805.2
hmgA	A0KLM0	Homogentisate 1,2-dioxygenase	3.50692e-11	82225.1	79555.4	97261.2	67896.7	69955.8	64095.9
AHA_1269	A0KHQ9	Putative K+-dependent Na+/Ca+ exchanger homolog	0.000254391	24437	56314	33068.9	44980.8	48760.3	46603.5
AHA_3071	A0KMS2	Uncharacterized protein	1.25284e-09	32556	26187.4	26037.1	33323.7	36795.6	32305.6
fliJ	A0KI07	Flagellar export protein FliJ	7.14477e-08	9388.6	17930.6	9461.74	8442.95	18950.5	10487.8
sohB	A0KMV5	Peptidase, S49 (Protease IV) family	6.07822e-13	46725.1	36077.6	36145	42048.2	39491.9	37494.5
ftsL	A0KPX9	Cell division protein FtsL	1.40386e-10	51315.3	51976.4	42379.3	52297	48762.6	48000.2
AHA_2765	A0KLX2	Nitrate/tmao reductase	9.73938e-10	31130.9	29362.6	60796.8	50030.1	47383.3	45959.1
AHA_3385	A0KNM3	3-oxoacyl-(Acyl-carrier-protein) synthase II	1.48613e-07	15741.2	16365.2	17039.4	18325.7	18651.8	27043.2
AHA_1845	A0KJC8	ImcF family protein	3.19875e-17	19795.9	32742.8	40680.8	44680.4	46612.6	47673
cobB	A0KKN9	NAD-dependent protein deacylase	2.71751e-06	30973	31204.7	16243.5	34481.5	32667	29272
AHA_4003	A0KQ86	Regulatory protein, LysR:LysR, substrate-binding	4.63752e-07	24698.9	22701.2	24502.7	20982.8	23107.5	18034.1
AHA_2995	A0KMJ8	Acetyltransferase, GNAT family	0.000297998	43247	41347.3	35337.7	32714.7	27928.1	34982.8
putP	A0KP52	Sodium/proline symporter	3.57481e-07	51504.3	54850.2	49920.7	72868	71854.4	69493.1
AHA_0644	A0KG01	Glutathione peroxidase	9.03669e-10	25672.2	23840.9	26237.4	29863.7	28027.9	28804.8
AHA_1609	A0KIP4	S-adenosyl-L-homocysteine hydrolase, NAD binding domain, putative	1.66626e-08	36472.6	38728.1	43304.4	29463.5	31722.9	30437.2
AHA_1797	A0KJ81	Response regulator	1.60039e-09	22600	18981.4	19543.2	26833.7	25467.5	26150.7
AHA_4084	A0KQF8	Phosphatidylserine decarboxylase	2.52969e-11	31624.7	28772.6	34396.9	38325.4	33774.8	30837.7
AHA_2190	A0KKB3	Response regulator receiver:Metal-dependent phosphohydrolase, HD subdomain	2.68148e-12	37859.6	22990.9	29577.8	30777.6	19235.6	25250
aceB	A0KM19	Malate synthase A	3.16204e-13	139076	128913	139581	133724	133706	138741
pdhA	A0KM70	Pyruvate dehydrogenase E1 component subunit alpha	2.94251e-11	84145.7	100074	115407	93069.8	90212.5	88574.8
mltB-1	A0KIH9	Lytic murein transglycosylase B	4.93147e-13	30211.1	30203.1	32692.6	42317.5	45715.2	43428.2
AHA_0609	A0KFW6	HTH-type transcriptional regulator cbl	0.000269827	13957.3	24654	28215	16033.6	9156.35	17454.9
AHA_0230	A0KEU2	Uncharacterized protein	1.52595e-11	17565.8	116.706	32644.8	40921.1	29081.7	116.706
AHA_1798	A0KJ82	Transcriptional regulator, LysR family	4.90266e-11	22750.4	21493.5	23754	25777.4	35980.1	34666.6
phrB	A0KH92	Deoxyribodipyrimidine photolyase	3.56884e-06	25862.4	27177.5	22402.6	17844.6	26404.7	21106
AHA_1400	A0KI38	Cytochrome c-type biogenesis protein	4.96268e-10	48141.1	57891.9	54094.9	55766.7	44153.8	56213.1
AHA_1815	A0KJ99	DTW domain protein, putative	3.26043e-06	18789.1	23807.1	23058.1	17980.1	12481.4	16866.1
AHA_1728	A0KJ13	Methyltransferase	1.49626e-13	40350.4	31426.5	35249.5	44492.7	40283.7	44704.4
AHA_1306	A0KHU6	Acetyltransferase, GNAT family	2.43663e-05	25462.4	22097.3	21197.5	23386.5	34091.3	25212.8
ubiB	A0KEF8	Probable protein kinase UbiB	2.82512e-11	52200.2	46333.1	45339.9	44093.4	46364.2	45668.6
AHA_3400	A0KNN8	SAM-dependent methyltransferase	3.63961e-11	20156.4	22450.9	22576.2	25724.1	40308.7	28450.4
AHA_3433	A0KNS1	Outer membrane protein	4.08916e-08	12631.5	11251.7	23476.6	14110	10910	2703.22
djlA	A0KGU4	Co-chaperone protein DjlA	9.28198e-10	80893.9	92586.1	77024.4	82310.1	82387.7	83483.7
AHA_0384	A0KF91	ACC deaminase/D-cysteine desulfhydrase family protein	0.000230924	12558.8	16506.8	12391.3	18315.6	15938.3	17868.5
AHA_0406	A0KFB3	Stress responsive A/B Barrel Domain superfamily	6.49242e-09	48195.7	48091	36482	41435.5	42114.2	45029
hutG	A0KF85	Formimidoylglutamase	2.82604e-10	138436	117687	140323	164775	170332	171630
AHA_1392	A0KI30	ATPase involved in DNA repair	7.48927e-16	71807	79016.2	63639.6	65361.2	67407.2	66993.9
AHA_1692	A0KIX7	Alpha-2-macroglobulin	1.83294e-10	60416.4	62870.9	56977.1	66447.2	70042.2	70850.8
AHA_4110	A0KQI3	RNA polymerase sigma-70 factor, ECF subfamily	2.55862e-10	22508.6	22635.9	23032.2	31788.3	29901.3	31891.1
AHA_3114	A0KMW3	Putative phosphatidylethanolamine-binding protein	8.81938e-05	22966	20497.2	23896.8	26120.7	31421.7	26612.2
AHA_3317	A0KNF5	Sodium-driven polar flagellar protein	1.86378e-06	8404.3	5361.47	11257.6	11662.8	14830.2	6503.55
AHA_1299	A0KHT9	DinB family	5.87994e-08	29806.1	40182	30207.9	30442.8	30825	30593.4
AHA_2455	A0KL18	Transcriptional regulatory protein	1.74351e-08	23611.8	18654.8	21464	21523.2	29447	17051.3
AHA_0356	A0KF63	Transcriptional regulators, LysR family	1.54201e-08	18501.1	19321.3	19222.8	26016.8	23145.2	24002.3
AHA_0021	A0KR19	Acriflavin resistance plasma membrane protein	2.32261e-11	37506.6	9605.34	21466.3	32868.6	28834.3	25650
AHA_3355	A0KNJ3	Nodulation protein L	1.16935e-08	18039.2	26489.3	24113.4	34941.3	31709.2	33715.1
AHA_0701	A0KG58	GGDEF family protein	8.1041e-12	34911.2	36377	41473.7	32809.7	31937.9	26405.7
AHA_2866	A0KM69	Pyruvate dehydrogenase E1 component, beta subunit	6.31837e-07	58101.1	34209.9	39215.7	34147.4	39401.1	36064.1
AHA_1918	A0KJJ8	Uncharacterized protein	1.6608e-07	16208.1	23942.4	20673.2	15419.3	18560.1	14326.8
gspC	A0KFS5	General secretion pathway protein C	4.81642e-11	44829.8	49449.5	55119	54826.9	57787.9	51939.7
cysH	A0KNL1	Phosphoadenosine phosphosulfate reductase	5.02294e-07	62905.1	29092.3	36628.7	37331.7	47359.7	49969.8
AHA_3112	A0KMW1	Transcriptional regulator, LysR family	6.7572e-09	22694.8	190808	20147.7	19915.6	15739.3	14787.3
AHA_3758	A0KPK5	HlyD family secretion protein, putative	6.34749e-11	65049.2	63772.4	58771.1	71224.5	64092.3	69085.5
AHA_3581	A0KP50	Probable hydrolase protein, putative	0.00129868	35495.8	31179.3	54474.3	40872.6	40171.5	30411.2
AHA_2561	A0KLC0	Transcriptional regulator	5.66234e-06	24260.9	29500.9	30420.1	20694.1	28053.6	28334.9
AHA_1221	A0KHL1	Probable amino acid ABC transporter, periplasmic-binding protein, putative	2.87677e-13	24979.7	23624.7	25516.2	29864.5	30381	30348.7
hypD	A0KL74	Hydrogenase maturation factor	3.8555e-12	94328	31953.1	33424.3	93962.2	91348.8	97791.2
AHA_2329	A0KKQ1	Radical SAM domain protein	3.83974e-05	21273.2	116.706	31016.1	28262.4	30652.4	25314.7
AHA_0732	A0KG89	Transcriptional regulatory protein	3.51734e-06	21106.3	24379.1	22131.1	27422.3	27949.2	25952.2
fdhD	A0KMS1	Sulfur carrier protein FdhD	5.21656e-11	41462.7	42460.4	39596.3	37769.2	46193.2	43088.4
AHA_0205	A0KER7	Beta-galactosidase	8.39125e-14	21910.5	20524.1	20137.4	26985.6	35781.5	29353.9
AHA_1469	A0KIA6	Uncharacterized protein	7.58851e-11	65870.9	34948.8	41565.9	73522.9	75351	107001
AHA_0773	A0KGC5	Methyl-accepting chemotaxis protein	4.91693e-14	87375.1	81363.6	92541.4	92592.9	86059.9	91153.9
AHA_1219	A0KHK9	Uncharacterized protein	2.52035e-09	65789.4	42842.3	22848.2	16768.6	31568.6	22014.7
malI-2	A0KKR6	Maltose regulon regulatory protein MalI	5.24376e-12	33958.5	35522.7	52576.9	37714.6	41148	37007.3
malI-1	A0KI64	Maltose regulon regulatory protein MalI	8.99935e-13	22234.5	13599.8	18847.2	17739.1	24287.5	16923.4
AHA_3529	A0KNZ8	Glyoxylase I family protein	3.66684e-06	28418.6	39570.3	17255.5	32949.6	30143.5	29063
AHA_2172	A0KK95	FAD binding domain in molybdopterin dehydrogenase protein	4.9993e-07	92196.8	68378	80698.6	92075.7	89835.3	96612.4
AHA_2152	A0KK75	MoxR protein	8.40228e-08	39011.1	46946.5	39720.6	45579	49372.9	50335.2
dsbE	A0KI37	Thiol:disulfide interchange protein DsbE	8.54551e-14	117939	114925	133567	76542.1	119479	76116.7
AHA_2085	A0KK14	Arginine/ornithine antiporter	4.37777e-09	56343.5	73032.5	62448.8	60348.4	65734	53963.4
AHA_3761	A0KPK8	Mutator MutT protein	2.76098e-08	34960.5	32325.9	20839.5	25147	25423.3	23816.5
phhA	A0KJG3	Phenylalanine-4-hydroxylase	5.06609e-09	49557	36400	43081.5	39314	38995	39355.9
AHA_0921	A0KGR8	N-acetylmuramoyl-L-alanine amidase	4.73737e-19	31309.6	31645.2	33982.6	13133.1	33909.9	24705.1
AHA_4086	A0KQF9	Uncharacterized protein	2.10689e-09	101500	116784	111496	98564.5	88958.4	98353.1
AHA_3037	A0KMN8	AAA ATPase	2.0688e-09	32960.4	33539.9	38299.1	38116.9	41708.9	42032.9
AHA_1346	A0KHY4	Acyl-coenzyme A dehydrogenase	1.58243e-16	45707	57829.4	64537.3	75010.4	76433.6	75082.9
AHA_2081	A0KK10	3-hydroxybutyryl-CoA dehydratase	1.97962e-08	51161.2	49665.2	59920.3	48014.6	49518.6	47355.4
lnt	A0KN85	Apolipoprotein N-acyltransferase	6.76525e-12	23453	18620.4	24459.5	21979.4	19964	33255.3
AHA_0142	A0KEL4	Uncharacterized protein	3.81097e-10	22902	31796.6	25439.1	31950.6	46371.6	42631.8
AHA_0816	A0KGG8	Histidine kinase	3.85547e-08	38098.2	43376.5	40634.7	43794.8	39954.2	37416
AHA_3047	A0KMP8	Acetyltransferase YjaB	1.2919e-12	48666.3	54961.5	63254.9	69865.5	70297.8	74691.6
AHA_1779	A0KJ64	NADH-quinone oxidoreductase chain e	9.66474e-11	70252.4	66183.5	51047	95349.8	21964.2	92380.8
AHA_3434	A0KNS2	TonB system biopolymer transport component	1.20439e-09	30012.2	30414.2	32216.8	22116.8	21702.6	23032.9
AHA_1787	A0KJ71	Uncharacterized protein	4.36726e-08	32324.8	35011.1	39646.6	27228.4	35427.6	32325.1
AHA_0567	A0KFS4	Heat shock protein 15	7.26426e-08	116.706	20866	31429.1	76476.6	82235.5	562470
AHA_1948	A0KJM8	2OG-Fe(II) oxygenase superfamily protein	1.12518e-06	29961.5	31358.4	21753.8	31121.7	30463.5	29473.7
cmoM	A0KKV2	tRNA 5-carboxymethoxyuridine methyltransferase	2.93199e-12	13986.4	116.706	132055	116.706	16522.3	18094.5
mtlR	A0KFQ6	Mannitol operon repressor	1.68943e-07	22873	24131.5	23430.2	24926	33213.7	31786.7
AHA_0105	A0KEH7	GlpG protein	4.05316e-14	60292.7	61310.7	59487.2	62881.9	54868	53929
AHA_1058	A0KH50	AP endonuclease, family 2	0.00616066	24137.9	14612.6	11655.5	21064.8	15880.4	12536.5
AHA_4249	A0KQW5	Biopolymer transport exbD2 protein	1.26223e-05	25629.8	21280.3	23223.1	33283	23509.4	24586.8
AHA_3585	A0KP54	Mechanosensitive ion channel	3.46796e-11	95804	82212.1	89982.9	97135.7	102263	95554.9
AHA_0253	A0KEW5	DNA recombination protein RmuC	4.86523e-11	59012.4	63775.3	55262.3	58090.2	51172.2	55791.3
AHA_2661	A0KLL9	Fumarylacetoacetate hydrolase family protein	7.22551e-13	82764.4	84166.3	99466.3	83546.2	85183.3	78810
AHA_0704	A0KG61	cAMP-binding proteins-catabolite gene activator and regulatory subunit of cAMP-dependent protein kinase	1.26733e-07	17362.4	13405.3	16432.8	10946.6	11030.7	9645.74
AHA_3778	A0KPM5	Transcriptional regulator, GntR family	1.72437e-05	21877.3	21498.3	19288.8	26965.6	23938.5	36688.3
AHA_0877	A0KGM4	Type IV pilus assembly protein PilZ	3.79657e-06	42277.7	41507.7	92784.3	24779.6	24570.2	27394.7
AHA_0983	A0KGX9	Uncharacterized protein	1.0633e-08	43651.4	46030.8	65247.8	48512.3	50829.1	39304.4
AHA_3901	A0KPY9	Ubiquinol--cytochrome c reductase, cytochrome c1	2.22002e-10	130087	180725	152810	147229	131425	143450
AHA_3291	A0KND1	DNA-binding response regulator	1.93955e-11	35432.4	30357.1	29609.1	36721.1	37144.2	20414.3
AHA_0095	A0KEG7	Uncharacterized protein	4.9031e-08	29854.6	23929.8	23558.1	25394.1	27394.2	27119
AHA_3569	A0KP38	Membrane protease subunits	9.10684e-15	67316.3	58975.6	60936.6	74953.5	78969.5	82563.4
AHA_4054	A0KQC8	Uncharacterized protein	2.59798e-08	31645.6	25665.7	34952.2	34390.6	9129.94	6214.92
rraA-1	A0KMM7	4-hydroxy-4-methyl-2-oxoglutarate aldolase	2.345e-09	50558.9	40652.9	51921.7	48014.5	47396.1	44819.3
mrdB	A0KN95	Peptidoglycan glycosyltransferase MrdB	4.57843e-14	50777.8	39613.8	34900.9	39316.1	64568	35956.1
AHA_0640	A0KFZ7	Carbohydrate diacid regulator	1.3361e-06	150834	15301.9	33024.8	142189	155552	45266.3
rlpA	A0KN98	Endolytic peptidoglycan transglycosylase RlpA	2.3947e-12	1962.15	21264.4	20712.9	22889.3	25844.5	32910.1
galT	A0KQH7	Galactose-1-phosphate uridylyltransferase	3.63799e-06	25913.5	17072.5	24882.9	30935.8	36463.1	17765.7
AHA_1247	A0KHN7	Transcriptional regulator, AraC family	3.3983e-10	30200	22027.9	25789.1	18447.9	23128.9	19891.1
AHA_1951	A0KJN1	Acetoacetyl-CoA reductase	1.71936e-07	61429.7	56420.8	67587.8	39095.5	40594.1	45747
flgB	A0KM45	Flagellar basal body rod protein FlgB	3.1259e-08	40900.9	48880.1	40066.9	48782.2	50771.3	51953.5
tilS	A0KHJ7	tRNA(Ile)-lysidine synthase	6.82265e-07	23271.6	25580.4	21370	19585.7	25053.8	26484.5
AHA_1496	A0KID3	Pyridine nucleotide-disulphide oxidoreductase family protein	9.88086e-11	94287.6	72288.2	61981.5	79055.5	75655	79663.6
hgpB	A0KGW8	Putative outer-membrane heme receptor	2.57506e-10	116.706	73410.4	43262.8	116.706	44342.2	130890
AHA_0023	A0KR17	Transcriptional regulator, TetR family	2.25109e-13	59688.1	21933.3	24595	89803	35810.9	40347
plsX	A0KKH1	Phosphate acyltransferase	4.97221e-07	21328	17543.9	21501.4	27159.3	25202.7	22630
AHA_2668	A0KLM6	Virulence protein	2.42293e-05	28233.3	53982	23598.6	31956.4	46756.6	29195.8
AHA_0494	A0KFK1	TonB-dependent copper receptor	4.90266e-11	40151.9	31114.1	39242.1	25398.8	24964.8	24318.4
AHA_2307	A0KKM9	Uncharacterized protein	2.39116e-09	87846.7	116141	121816	105503	86713.2	98083.4
AHA_3008	A0KML1	Extradiol ring-cleavage dioxygenase, class III enzyme, subunit B	1.68458e-10	26596	33389	31038.4	33300.3	26720.2	26691.8
fruA	A0KKR8	PTS system, fructose-specific, IIBC component	7.28366e-08	73870.2	65527.5	85851.6	90436.7	96522	90225.8
AHA_0936	A0KGT2	Uncharacterized protein	2.12925e-09	36651.3	26495.9	54408.9	46547.1	24578.4	36537.7
AHA_0222	A0KET4	Conserved domain protein	7.43734e-18	206609	434075	520104	189675	230799	216530
AHA_1680	A0KIW5	Penicillin acylase	1.01398e-08	38707.2	35262	58716.7	44406	45350.5	43301.8
AHA_0614	A0KFX1	Uncharacterized protein	1.46388e-08	65824.8	54819.1	57078.6	60813.1	64610.5	72690.9
AHA_0426	A0KFD3	Zinc protease	7.34043e-08	37103	38971	39013.9	49720.7	50723.5	54453.4
AHA_0751	A0KGA8	Oxidoreductase, 2-nitropropane dioxygenase family	6.36838e-06	26501.9	34502.8	43784.5	35355	34534	43773.2
ribF	A0KG38	Riboflavin biosynthesis protein	6.53932e-11	25402.3	19188.1	21352.1	31151.4	27653.9	29264.7
ccoN	A0KKL7	Cytochrome c oxidase, Cbb3-type, subunit I	3.20569e-12	76035.2	95586.6	88760.8	89857.1	88565.7	95327.2
AHA_3560	A0KP29	Uncharacterized protein	1.68769e-06	40925.3	32033.5	24416.2	37403.2	38911.5	40973.7
mltF	A0KJ50	Membrane-bound lytic murein transglycosylase F	5.23263e-05	64659.3	74628.5	83020.2	91254.5	73413.2	94570.4
AHA_4207	A0KQS9	Acetyltransferase	5.62574e-09	95210.1	84345.4	73064	76313.9	56503.3	57367.1
AHA_1007	A0KH03	Uncharacterized protein	1.99385e-13	45954.7	51290.4	51417	67378.6	71950.4	72499
AHA_1428	A0KI66	Protein MalY	2.64094e-06	22741.4	15729.8	19816	27379.3	27565.8	23430.6
mltB-2	A0KN97	Lytic murein transglycosylase B	1.30819e-10	19012.6	14027.1	15063.5	19174.2	28086	19077.2
AHA_2619	A0KLH7	Hypothetical response regulatory protein YehT	1.2182e-09	33962.2	29873.3	26068.5	26494.3	25923.7	23581.3
AHA_3467	A0KNU2	Transcriptional regulator, AraC family	4.74655e-12	25401.3	32032.8	30928	32098.3	25659.2	31877.4
recF	A0KEE8	DNA replication and repair protein RecF	8.17134e-11	28856.2	27761.8	31279.8	36157.5	35556.4	31515.4
AHA_0762	A0KGB4	Glutamine/glutamate ABC transporter, periplasmic glutamine/glutamate-binding protein	3.37645e-12	55812.2	52555.7	54076	70740.6	67837.2	69917.6
AHA_0466	A0KFH3	HemY protein	2.82319e-12	80943.7	90540	91668.1	108281	116611	112493
AHA_3677	A0KPD2	Uncharacterized protein	3.60427e-10	90065.7	89802.4	91192	78937.6	57763.8	77850.8
AHA_1711	A0KIZ6	Uncharacterized protein	3.11528e-11	105000	162476	96610.3	107491	106555	123427
AHA_1587	A0KIM2	MauM/NapG ferredoxin-type protein	0.000102401	24653.3	27063.7	28645.2	29325.3	10557.2	35005.4
AHA_0508	A0KFL5	Bacterial extracellular solute-binding proteins, family 5	3.58391e-09	19798.4	24270.6	22420.9	15787.7	17259	16405.6
tadA	A0KM18	tRNA-specific adenosine deaminase	3.3946e-10	32611.3	34929.1	30937.5	27536.1	27826.2	29563.2
lolB	A0KN00	Outer-membrane lipoprotein LolB	1.15597e-16	50063.1	46428.3	51974.9	56400.3	54133.8	52609.2
AHA_3049	A0KMQ0	Gamma-glutamyltranspeptidase	5.14196e-08	67019.7	49570.7	69025.3	59263.9	64625.6	77081.4
AHA_1313	A0KHV3	4'-phosphopantetheinyltransferase family protein	2.04644e-07	40057.5	39674.5	38553	41703.6	43261.7	33189.8
AHA_2069	A0KJZ8	Uncharacterized protein	1.11007e-09	46771.8	43663.6	51348.1	50643.7	55305	59226.4
AHA_2642	A0KLK0	Sodium-type flagellar protein MotY	5.70095e-09	116.706	31611.3	30662.6	9921.07	34491.3	37659.9
AHA_3590	A0KP59	Aspartate racemase	1.1987e-09	59123.5	46909	53307.1	51093	58255	56969.1
AHA_2203	A0KKC6	Hydrolase, alpha/beta fold family	0.00108389	38716.7	35408.1	32475.6	83978	32667.5	27795.5
AHA_3367	A0KNK5	Methyl-accepting chemotaxis protein	1.71148e-12	101113	114104	92952.5	130815	139337	130946
iadA	A0KIW7	Isoaspartyl dipeptidase	1.68775e-06	36463.4	26289.4	35701.5	26339.2	40185.1	31030.7
AHA_3777	A0KPM4	OsmC/Ohr family protein	8.54587e-05	43562.7	42189.5	49548.4	48958.6	46915.2	50516.5
plsC	A0KPI7	1-acyl-sn-glycerol-3-phosphate acyltransferase	7.99812e-09	279254	72988.9	82200.6	79395.3	70779.5	74717
AHA_0916	A0KGR3	Uncharacterized protein	2.20368e-12	117149	108456	112631	112022	108392	106522
AHA_1887	A0KJG7	Uncharacterized protein	0.00450302	37720.2	54267.5	41502.9	44639.3	44721.5	45377.9
AHA_3126	A0KMX5	Extracellular deoxyribonuclease	1.12504e-13	25880.6	20142.7	33053	37878.2	35583.7	36484.9
AHA_3779	A0KPM6	Transcriptional regulator, LysR family	3.30579e-11	43459	48231.6	40847.2	40961.4	38234.5	41805.6
rppH	A0KG29	RNA pyrophosphohydrolase	6.0309e-10	24716.7	33342.8	43826.1	38946.5	38113.2	38379.1
AHA_0123	A0KEJ5	Low affinity tryptophan permease	2.5218e-08	80322.8	101972	96125.2	111872	109304	105189
AHA_2597	A0KLF6	Uncharacterized protein	1.19795e-18	53949.4	41695.9	59353.9	65220.1	60736.3	66048.8
AHA_3297	A0KND7	Sensor histidine kinase	2.31809e-10	58733.5	56772.5	58962.3	53513.7	51957.8	52502.5
mmsB	A0KK12	3-hydroxyisobutyrate dehydrogenase	2.19834e-08	38045	39053.2	46986.1	35751.7	35882	99675.3
AHA_3170	A0KN10	Uncharacterized protein	1.25737e-08	40852	38673.2	39399.6	29670.4	29405.2	33199.9
AHA_2959	A0KMG2	Acriflavin resistance protein A	1.05334e-16	114461	119086	158580	119872	119840	114079
AHA_1579	A0KIL4	Sensor protein LuxQ	6.45312e-12	33063.6	30042.5	32630.8	163721	37906.9	32016.1
AHA_1880	A0KJG0	Phage shock protein C	0.00390041	104018	78115.8	89142.9	91144.3	95634.6	60517
AHA_3918	A0KQ06	Transcription antiterminator, BglG family	2.17501e-09	45578.6	43906.2	41276.8	28153.2	31529.5	31317.3
glpT	A0KIT5	Glycerol-3-phosphate transporter	7.63482e-14	127167	176544	117197	141181	151288	143002
ftsQ	A0KPX0	Cell division protein FtsQ	4.41902e-14	53538.5	51353.4	61683.1	66734.3	69240.2	67540.8
AHA_1981	A0KJR1	Methyl-accepting chemotaxis protein	6.34805e-12	48928.3	39824.3	48622.9	58786.2	85630.2	29246.6
psuG	A0KNP3	Pseudouridine-5'-phosphate glycosidase	1.04625e-13	277282	256414	290611	303831	323831	317743
AHA_0239	A0KEV1	Transporter, LysE family	1.1387e-10	33124.4	38765.7	30963.9	40679.3	39739	35984
AHA_3265	A0KNA5	Uncharacterized protein	3.82297e-11	42073.3	52505.3	32775.9	37660.7	38919.6	38530
AHA_3919	A0KQ07	Multiphosphoryl transfer protein (MTP)	7.31775e-09	34887.2	33779.6	26275.8	25986	26265.8	25729.5
AHA_3838	A0KPT0	Chemotaxis protein CheV	1.98578e-10	37674.5	35207.2	46147.2	40710.9	43054	44837.8
metI	A0KGR1	D-methionine ABC transporter, permease protein	1.43077e-16	96894.5	117764	115953	93022.6	81691	78327.5
AHA_3794	A0KPP1	Uncharacterized protein	5.86386e-10	28983	28692.4	50597.4	55736.5	44935.2	60402.5
AHA_3571	A0KP40	CBS domains protein	2.82319e-12	65256.5	58970.4	66204.1	84726.6	77978	85405.4
nuoI	A0KJ60	NADH-quinone oxidoreductase subunit I	3.29056e-12	115010	106237	91187.9	68322.3	76212.5	71144.5
AHA_2268	A0KKJ0	Uncharacterized protein	2.2347e-12	62288.9	40552.4	77758.8	43152	40919.3	38793.4
AHA_3753	A0KPK0	LysR-family transcriptional regulator	2.68264e-05	34627.4	40350.7	42991.8	32600.7	31250.5	31308.5
AHA_0995	A0KGZ2	Alpha/beta hydrolase	1.41491e-09	32425.7	31321	34198.3	36200.6	37712	34775.7
AHA_3981	A0KQ64	Uncharacterized protein	5.37605e-10	26067.3	36080.3	35006.5	30935.6	30301.3	20717.4
AHA_3054	A0KMQ5	Uncharacterized protein	5.26837e-18	46694.5	47457.2	42781.8	48348.9	39555.1	50451.2
AHA_1370	A0KI08	Putative flagellar hook-length control protein FliK	2.52045e-09	35834.1	39310	35997.3	37582	43457.2	42127.3
gltS	A0KNK4	Sodium/glutamate symporter	4.23424e-10	32996.7	42816.1	50732.9	54644.9	54301.2	52520
ccmF-1	A0KI36	Cytochrome c-type biogenesis protein CcmF	3.90634e-19	54572.9	75603.4	68621.4	74393	62051.7	77011.9
AHA_0628	A0KFY5	Pullulanase	1.09385e-11	37762.2	42601.4	36524.6	33394	35777.4	31523
AHA_1606	A0KIP1	Transcriptional regulator, LysR family	2.43957e-15	33958.4	33446.5	32396.4	38085.5	41055.1	39814.2
AHA_2084	A0KK13	3-oxoacyl-[acyl-carrier-protein] reductase	2.92088e-06	56904.3	52410.9	68770.7	45858.1	36329.9	54587.5
tolR	A0KP95	Tol-Pal system protein TolR	7.42084e-10	109978	72831	81683.9	42317.8	43278.2	67897.4
AHA_0600	A0KFV7	Uncharacterized protein	8.7574e-10	74139.7	68538.5	71258.5	109930	98491.7	99052.7
dsdA	A0KI76	Probable D-serine dehydratase	6.21889e-07	35410	30632.1	24791.6	31086	30508.8	37195.7
AHA_1508	A0KIE5	Transcriptional regulator, TetR family	3.19195e-08	35153	32471.9	34400	53565.7	43690.7	49774.1
acsA	A0KNI2	Acetyl-coenzyme A synthetase	4.78113e-12	195323	172001	193769	227652	218163	210574
AHA_3764	A0KPL1	Phosphohydrolase	2.01724e-09	19075.9	71989.1	23499.2	12385.2	11123.2	12385.9
AHA_3876	A0KPW4	Tetratricopeptide repeat domain protein	2.22746e-07	38179.4	37372.9	42187.6	41693.9	41993.3	44573.7
xseA	A0KJR3	Exodeoxyribonuclease 7 large subunit	3.91989e-08	68007.5	60680	66939.1	45645.1	53100	50519
AHA_2600	A0KLF9	Methyl-accepting chemotaxis protein	2.5753e-07	18075.9	41971.1	8179	31694.8	36437.1	33291.3
recX	A0KPG2	Regulatory protein RecX	2.51729e-07	44662.1	43104.5	42060.9	48201.1	56638.1	50277.5
glgX-2	A0KP84	Glycogen debranching enzyme GlgX	8.42293e-13	65912.4	80460.9	74479.9	92130	85925.5	82818.8
dinG	A0KLZ0	ATP-dependent DNA helicase DinG	4.02753e-13	28106.9	39370.9	44865.3	34902.3	54936.4	35141
gspN	A0KFT6	Bacterial type II secretion system protein N	1.55583e-13	107882	129712	93887.1	83410.7	85539.7	90750.9
AHA_0784	A0KGD6	Uncharacterized protein	1.22866e-08	32279	354801	40637.7	27855.3	28815.2	75948.9
purT	A0KK42	Formate-dependent phosphoribosylglycinamide formyltransferase	1.03604e-12	54217	73535.6	70464	54504.1	45323.2	48066.2
AHA_3967	A0KQ50	Uncharacterized protein	2.22413e-08	116.706	23721.5	25447	17898.8	116.706	21298.2
AHA_0129	A0KEK1	DNA-3-methyladenine glycosylase I	1.13584e-08	40108.8	40670.9	46449.7	41216	78682.5	76136.4
AHA_0506	A0KFL3	O-acetylhomoserine sulfhydrylase MetY	2.55862e-10	43911	48144.2	46290.8	41129	48612.8	48368.9
AHA_2504	A0KL67	Hydrogenase-4 component I	1.86328e-08	60133.3	52576.9	85326.3	51903.8	48969.7	56149.3
AHA_3978	A0KQ61	Cupin domain protein	2.18756e-08	40620.8	27893.7	34159.4	33430.5	38293.6	41812.8
AHA_2369	A0KKU1	Uncharacterized protein	3.76162e-07	29829.9	32990.7	45304	30090.5	31940.6	29679.3
AHA_0387	A0KF94	Uncharacterized protein	1.21454e-09	46269.5	43217.3	50028.1	57061.3	60258.8	63457.1
AHA_2980	A0KMI3	Fructokinase	5.46215e-12	28889.5	22794.2	37960.5	9706.86	46939.3	19057.8
AHA_1465	A0KIA2	Ribosomal large subunit pseudouridine synthase A	2.48143e-10	25393.9	32187.4	34915.1	23582.3	26529.2	29423.1
AHA_1840	A0KJC3	Uncharacterized protein	4.7864e-14	87381.9	86769.7	90820.2	73740	71829.8	76587.3
AHA_2796	A0KM00	Transcriptional regulatory protein UhpA	4.86672e-12	44112.4	43020.2	39480.8	33872.4	35857	40622.4
phnC	A0KQT6	Phosphonates import ATP-binding protein PhnC	2.7468e-08	25236.6	25368.7	26487.6	25142.3	28397	20851.8
AHA_2319	A0KKP1	Response regulator receiver domain protein	1.34117e-08	55362.6	64004.2	72565.2	80693.6	83157.4	91108.2
AHA_0480	A0KFI7	Uncharacterized protein	6.83244e-10	116.706	116.706	116.706	70345	116.706	69316.4
AHA_0515	A0KFM2	Superoxide dismutase	7.75491e-09	79616.6	68283.5	58932.3	61440.2	59729.1	59213.3
AHA_2674	A0KLN1	Putative membrane protein	2.37546e-08	92202.2	83251.7	91732	87359	86754.5	85699.3
AHA_1133	A0KHC3	Uncharacterized protein	5.48459e-13	124048	49677.2	66530.9	67804.1	69427.2	71532.3
AHA_0225	A0KET7	Uncharacterized protein	5.00546e-08	46869.7	35222.3	52441.5	46115.8	41589.1	48490.4
glpE	A0KEH8	Thiosulfate sulfurtransferase GlpE	5.04918e-11	24437.8	26925.9	28588.9	23844.1	23971.8	24045.9
AHA_4192	A0KQR4	Transcriptional regulatory protein RstA	9.5176e-09	136548	139629	187499	150364	110796	139072
zntR	A0KGJ3	Zn(II)-responsive transcriptional regulator	2.01484e-07	42866.6	53054.4	47546.7	28896.2	32717.7	36485.1
AHA_3865	A0KPV3	N-acetyl-anhydromuramyl-L-alanine amidase	2.44969e-08	64140.6	55574.8	47287.8	52858.7	56642.2	56105.4
AHA_3793	A0KPP0	Outer membrane protein P5	0.000298241	57108.7	45698.1	50293.9	56258.1	67387.4	102051
AHA_1889	A0KJG9	OmpA family protein	4.23413e-11	50825.6	31086.1	61962.8	64677.4	65345.4	62146.3
gabT	A0KMK5	4-aminobutyrate transaminase	1.34675e-10	150319	132620	124857	131125	142198	143482
AHA_2875	A0KM78	Putative periplasmic protein	3.55309e-05	27370	18150.2	24666.7	40570.9	19595.1	29532.7
AHA_0490	A0KFJ7	Protein tyrosine phosphatase	3.593e-05	27735	30671.5	19225.7	28005.9	24470.8	24722.6
fdhD-2	A0KL55	Sulfur carrier protein FdhD	6.78055e-11	20997.1	40898.5	43716.6	45032.2	45726.4	39435.6
AHA_3610	A0KP79	Organic hydroperoxide reductase	6.05119e-12	69364.2	80677.5	55497	72438.4	74070	67565.8
AHA_3508	A0KNY1	Membrane-fusion protein	9.38397e-11	140433	125040	115727	125788	131636	130340
AHA_2397	A0KKW1	Homology with RecF protein	6.46336e-09	43318.1	39700.8	44427.3	45861.5	51582.2	46095.1
dsbC	A0KNB1	Thiol:disulfide interchange protein DsbC	1.74147e-11	52710.4	55797.6	66249.3	37624.6	39381.4	40568.6
AHA_1230	A0KHM0	ABC-type sugar transport system, ATPase component	0.000995664	88578.9	68365.5	108302	43566.5	96204.2	97473.4
AHA_3958	A0KQ41	ABC polar amino acid transport system, putative	1.95663e-08	30408.7	36811.6	35680.5	25865.6	30460	22404.8
AHA_0553	A0KFR0	Transcriptional regulator, TetR family	6.40809e-09	675598	42382.8	43456.2	30435.5	47734.2	38069.4
AHA_2171	A0KK94	Protein SsnA	7.72673e-09	56734.7	25776.5	51098.8	73107.1	52908.9	51339.8
atoB	A0KK65	Acetyl-CoA acetyltransferase	2.33991e-10	63926.9	70207.7	76929.8	70826.2	63729.5	63343.3
AHA_1950	A0KJN0	Transcriptional regulator, LysR family	2.86267e-08	38155.7	35220.4	33551.7	33699.3	34765.5	33115.1
AHA_0245	A0KEV7	Omega-amino acid--pyruvate aminotransferase	7.04757e-14	70293.8	76526.1	82360.4	63908.8	62527	69007.7
dhaK	A0KQ91	Dihydroxyacetone kinase, DhaK subunit	1.33881e-16	261997	205167	285699	295445	315526	297050
mrcA	A0KN35	Penicillin-binding protein 1A	4.61379e-11	56102.8	64034.5	70213	82550.4	95409	57324.8
AHA_1284	A0KHS4	Transporter	2.74604e-08	247969	244931	263406	260424	278226	188768
nqrD	A0KHC9	Na(+)-translocating NADH-quinone reductase subunit D	8.51566e-12	14761.4	10881.8	48669.5	12659.6	19556.6	9606.48
AHA_4285	A0KR01	L-cystine ABC transporter, ATP-binding protein	1.09621e-12	69295	71578.9	71102.8	56016.6	63618.3	64910.2
AHA_2001	A0KJT1	Periplasmic murein peptide-binding protein	1.08184e-10	17689.5	16067.1	19125	18725.6	20555	22910.3
AHA_3956	A0KQ39	Probable csgAB operon transcriptional regulatory protein	2.2825e-07	26021.5	35410.7	36846.2	41214	48435.6	49428.3
AHA_1203	A0KHJ3	Ribosomal-protein-alanine N-acetyltransferase, putative	8.93942e-06	33873.2	85920.5	70413.1	82091.7	87281.7	117623
AHA_1029	A0KH21	Cysteine desulfurase family protein	1.5539e-13	84379.7	70524.8	91382.4	88092.1	85183.2	90099.1
AHA_0909	A0KGQ6	Response regulator	1.71666e-08	64531	59225.6	53274.1	50965.1	46819.7	45614.7
flgC	A0KM44	Flagellar basal-body rod protein FlgC	7.95038e-08	40029.9	41257.2	26982.8	17585.7	30802.7	39284.9
AHA_0249	A0KEW1	Carbohydrate kinase, PfkB family	1.45599e-12	41340.3	61338	57189.6	45708.4	51243.5	47775.6
AHA_1914	A0KJJ4	Uncharacterized protein	9.53548e-07	13100.8	18726.8	19844.4	18506.1	17598.4	20209.5
AHA_0544	A0KFQ1	Transporter, CorA-like family	4.11564e-09	101627	97751.5	94792.8	103044	105596	108421
AHA_0126	A0KEJ8	Putative kinase	1.51848e-08	40020.1	37661.8	34992.8	42780.6	40516.4	37674.6
AHA_3966	A0KQ49	DNA-binding response regulator	1.19719e-12	45371.8	42670.1	46064.7	47828.4	49130.5	55446.3
AHA_0042	A0KEC6	Lipopolysaccharide heptosyltransferase	0.000310327	11362.1	17236.4	10523.8	9707.24	17927.3	17564.6
AHA_1793	A0KJ77	Bacteriophage CI repressor protein, putative	3.07132e-07	31155.7	37619.6	38516.3	25300.5	33606.4	29976.5
AHA_0906	A0KGQ3	dGTPase	6.50746e-12	61417.2	76459.8	74365.9	54298.9	51547.7	56572.2
flgA	A0KM48	Flagella basal body P-ring formation protein FlgA	1.40833e-09	42315.4	49076	51019.5	36464.2	34593.3	38898.9
nifJ-1	A0KID4	Pyruvate:ferredoxin (Flavodoxin) oxidoreductase	1.03722e-11	116096	104475	101208	128010	125616	131878
AHA_2596	A0KLF5	Uncharacterized protein	8.14393e-12	71317.9	45697	80047.8	101773	97550.7	94312
AHA_3683	A0KPD7	Uncharacterized protein	2.34017e-08	31061.1	7565.23	59422.1	52120.9	64505.2	60654.1
AHA_1300	A0KHU0	Oxidoreductase, Gfo/Idh/MocA family	2.32805e-09	58103.6	45581.7	48105.5	47058	44419.4	43406.7
AHA_2865	A0KM68	Dihydrolipoamide acetyltransferase component of pyruvate dehydrogenase complex	6.03741e-14	135235	138053	163960	136475	138517	145236
AHA_0623	A0KFY0	Transcriptional regulator, LysR family	2.16589e-12	36567.7	33067.8	24425.6	45919	45884.8	36453.8
AHA_1035	A0KH27	Methyl-accepting chemotaxis protein	4.88629e-13	100882	108975	72171.3	95336.8	104760	87479.4
AHA_3108	A0KMV7	Transcriptional regulator, LysR family	2.57852e-10	31347.8	46595.9	39604.5	58646.1	53135.2	57697.9
AHA_0117	A0KEI9	Transcriptional regulator, GntR family	2.52087e-13	38429.2	51475.2	46304	55290.9	47939.7	50402.7
AHA_2074	A0KK03	Hydroxymethylglutaryl-CoA lyase	0.000321337	61441.6	62011.2	63058.9	60363.8	70097	69024.7
AHA_1590	A0KIM5	Cytochrome c-type protein	1.74526e-10	169936	176387	163310	168191	186670	180113
AHA_3083	A0KMT4	Acetyltransferase, GNAT family	7.91602e-07	37952.1	40054.5	38583.2	41875.2	54966.9	61547.8
metB	A0KFU6	O-succinylhomoserine (Thiol)-lyase	6.94148e-10	64847.2	77392.6	75485.1	62505.8	66005.8	55131.8
AHA_2859	A0KM62	ABC-type oligopeptide transport system, periplasmic component	1.13491e-05	65488.1	71575.3	77990.5	68084.1	92088.4	86880
AHA_1002	A0KGZ8	Vegetatible incompatibility protein HET-E-1	0.000262598	38626.5	44122	41349.8	35598.8	44873	50183.4
AHA_1559	A0KIJ4	MorA	5.07737e-08	63724.7	45353.5	52027.6	54939.1	60905.5	57623.3
AHA_3068	A0KMR9	Uncharacterized protein	3.46156e-07	70499.7	47980.1	57406.3	61810.2	69445.3	65134.9
AHA_3197	A0KN37	Methyl-accepting chemotaxis protein	0.000219753	39001.7	127252	146332	33257.6	61476.1	139183
AHA_3181	A0KN21	Para-aminobenzoate synthase glutamine amidotransferase component II	3.66588e-15	44707	43780.9	47999.1	44076.2	47041.5	46531.4
AHA_0090	A0KEG2	Deoxyribonuclease TatD	3.10543e-11	57591.4	65281.1	71773.1	58693	45728.9	61160
panF	A0KNI7	Sodium/pantothenate symporter	6.11928e-12	75424.2	81063.4	65696.4	64186	51037.7	49254.5
AHA_2415	A0KKX9	Glycerol dehydrogenase	9.78827e-17	60773.2	86339.7	76978.1	93642	78172.3	94093.6
AHA_0772	A0KGC4	Acetyltransferase, GNAT family	9.71783e-14	57406.7	52103.8	67620.7	62146.2	64626.7	65661.9
rlpB	A0KN88	LPS-assembly lipoprotein LptE	2.6621e-14	59612.6	37615.7	69663	83074	79624.9	69297.6
AHA_1818	A0KJA2	Uncharacterized protein	5.51163e-10	26387.5	48412.7	36079.3	30099.4	30890.1	22819.5
cysD	A0KP36	Sulfate adenylyltransferase subunit 2	4.6395e-16	50816.9	45382	53533.7	45080.7	46777.1	49768.8
AHA_4139	A0KQL1	Aminotransferase, class III	1.92631e-10	79144	68281	86439.4	77550.4	78341.2	70439.5
AHA_1049	A0KH41	Smr domain protein	5.44732e-12	34146.5	35897.3	29457.1	47818.7	44951.3	42748.6
aceA	A0KM20	Isocitrate lyase	1.45954e-12	285797	283952	314703	284037	220837	277727
AHA_4078	A0KQF2	Periplasmic binding protein, putative	1.03894e-09	134685	72500.8	84743.9	88512.5	91004	36916.4
AHA_1690	A0KIX5	PAS:GGDEF domain protein	8.86849e-12	80545.2	83971.8	82505.2	91361.1	86986.2	93047.1
gspJ	A0KFT2	General secretion pathway protein J	0.00337651	81269.7	77031.9	77788.1	84536.2	57365.6	73201.7
AHA_0280	A0KEZ3	Uncharacterized protein	1.903e-09	34921.2	19254.3	47260.8	38933.1	41146.6	72881
AHA_0229	A0KEU1	Hemolysin	5.07645e-10	37092.5	43039.8	51899.4	41779.1	46693.2	44791.9
metAS	A0KFJ6	Homoserine O-succinyltransferase	5.79028e-10	86886.3	96621.9	78685	86148.2	81643.4	76833.3
bamE	A0KI84	Outer membrane protein assembly factor BamE	3.17435e-10	42557.8	63759.8	82396.1	84826.2	94366.2	95420.2
glnD	A0KHG1	Bifunctional uridylyltransferase/uridylyl-removing enzyme	1.67688e-10	52494.9	47523.8	51891	59907.5	65582.5	64486.4
ubiH	A0KJ01	2-polyprenyl-6-methoxyphenol 4-hydroxylase	2.92776e-12	75149.7	70892.8	76326.1	56690.5	53533.2	55844.8
AHA_4126	A0KQJ9	Uncharacterized protein	0.00155193	50475	20573.6	26290.5	40133.4	39804.1	34818.6
AHA_1709	A0KIZ4	Methyl-accepting chemotaxis protein	3.31844e-10	85851.1	93033.2	82009.2	114740	115928	111976
AHA_0450	A0KFF7	GGDEF family protein	9.54777e-05	42665.9	17117.3	48095.8	53712	47158.3	40746.7
AHA_2212	A0KKD5	Nucleoid-associated protein AHA_2212	6.56617e-13	45276	31440.9	19870.3	52210.4	53493.2	31172.1
AHA_2784	A0KLY8	Uncharacterized protein	2.82604e-10	252305	87619.5	89220.2	69634.6	71634.7	72075
queG	A0KGR5	Epoxyqueuosine reductase	1.76445e-05	45980.4	30931.8	44336.5	31233.8	51144.2	47249.7
AHA_1790	A0KJ74	Uncharacterized protein	4.12614e-09	153580	216287	171088	135953	119575	119461
AHA_0236	A0KEU8	YeeE/YedE family protein	9.4775e-10	125988	113548	121741	105292	95440.3	113812
AHA_2362	A0KKT4	Glyoxalase family protein	8.73191e-09	72450.3	46427.6	50308.8	48363.5	43396.4	44416.3
AHA_2996	A0KMJ9	Uncharacterized protein	2.46947e-12	125337	110977	117638	142020	145940	131209
rpoH	A0KF81	RNA polymerase sigma factor RpoH	2.37997e-08	17679.2	23550.2	116.706	116.706	116.706	116.706
AHA_0627	A0KFY4	Uncharacterized protein	2.77197e-08	62774.1	55405.2	69379.6	79497.5	91610.8	64518.7
AHA_2909	A0KMB2	Outer membrane protein OprM	7.5821e-10	36739.7	32448.9	40478.8	39713.2	38488.7	38321
AHA_1270	A0KHR0	Ornithine decarboxylase	1.61138e-14	45281.2	49342.1	49748	46355.4	38153.9	47268.1
AHA_1509	A0KIE6	Aldehyde dehydrogenase	5.03777e-12	55202.7	67392.4	67117.9	62287.9	66327.5	77081.5
bioA	A0KIC5	Adenosylmethionine-8-amino-7-oxononanoate aminotransferase	1.50781e-08	39390.2	41517.3	51619.9	11792.6	91704	71999
AHA_0013	A0KED1	KDP operon transcriptional regulatory protein KdpE	0.000158893	29507.1	64062.8	65244.3	25446.3	24487.7	38545.6
cysQ-2	A0KNX0	3'(2'),5'-bisphosphate nucleotidase CysQ	1.14139e-09	112604	111624	92969.7	120584	115065	128038
AHA_2893	A0KM96	UDP-glucose 4-epimerase	3.475e-07	51344.8	43367.8	55844.3	51722.7	51955.6	43404.2
AHA_1317	A0KHV7	Uncharacterized protein	9.65751e-12	45733.4	57643.3	43642.3	38424.6	41391.4	36215.7
AHA_0555	A0KFR2	Chromosome initiation inhibitor	1.38327e-08	54364.1	58861.7	60020.1	49384.2	54256.4	54721.6
recD	A0KQ57	RecBCD enzyme subunit RecD	1.97383e-14	53908	48405	44702.3	44621.4	53600.2	48638.1
hutI	A0KF84	Imidazolonepropionase	7.47517e-12	224166	215360	254113	296975	305294	296829
def-2	A0KKU5	Peptide deformylase	5.54117e-09	39839.4	177315	55503.6	41683.1	45132.1	43008.6
aat	A0KJE0	Leucyl/phenylalanyl-tRNA--protein transferase	6.85872e-07	53723.5	51717.6	61993.5	53137.6	41812.3	45870.4
AHA_2412	A0KKX6	Adenylate cyclase	5.54774e-13	47279.8	41716.7	45918.9	44113.6	42532.4	42538.9
flgK	A0KM36	Flagellar hook-associated protein FlgK	2.12104e-10	38792.8	47070.5	45639.5	41211.6	38371.8	36073.9
AHA_1638	A0KIS3	Putative acetyltransferase	3.69726e-14	61593.4	70586.7	69888.2	58252.5	59995.5	64138.9
AHA_2802	A0KM06	Glutamate transport ATP-binding protein GluA	8.34633e-10	59765.2	52830.3	51304.7	61438.9	63304.6	68850
AHA_2565	A0KLC4	Uncharacterized protein	1.07243e-13	71898.9	60561.8	65424.1	50685.7	48026	46857.1
rbsA	A0KKN2	Ribose import ATP-binding protein RbsA	2.22238e-15	93029.4	99311.8	90369.8	70695.9	73241.7	86349.4
pgsA	A0KLX6	CDP-diacylglycerol--glycerol-3-phosphate 3-phosphatidyltransferase	1.05515e-11	156188	172105	60884.8	168641	167249	170638
AHA_1541	A0KIH8	AhpC/Tsa family protein	1.68881e-11	42077.7	52642.6	51695.7	46384.6	42453.7	47043.6
bioC	A0KIC8	Malonyl-[acyl-carrier protein] O-methyltransferase	3.54826e-06	36647.5	40311.4	32942.4	33919.8	31600.6	31219.9
AHA_1966	A0KJP6	ABC transporter, iron chelate uptake transporter (FeCT) family, ATP-binding protein	3.33972e-07	15812.3	4309.39	24098.4	116.706	116.706	21546.4
thiC	A0KFE6	Phosphomethylpyrimidine synthase	2.56633e-10	37287.8	34170.9	34602.6	44990.5	163633	40662.3
AHA_1406	A0KI44	Uncharacterized protein	3.60755e-11	107098	128322	97254.6	124762	130244	127490
AHA_1213	A0KHK3	Positive regulator AgmR	4.0415e-12	72471	65086.9	73834.2	66139	76641.8	73021.3
AHA_2809	A0KM13	Putative transporter	1.40182e-10	43687	35333.6	24550.2	43310.5	54374.6	42728.2
AHA_0731	A0KG88	Steroid delta-isomerase domain protein	1.14217e-06	91872.4	77901.1	39479.8	58813.7	49917.5	42575.2
AHA_3832	A0KPS4	Uncharacterized protein	2.22088e-13	127770	125379	127190	107082	107240	117796
AHA_1316	A0KHV6	Nodulation protein N	5.11739e-12	71878.4	59402.8	64649.5	57652.3	53624.9	62263.9
argF-1	A0KFV2	Ornithine carbamoyltransferase	2.385e-11	225406	200931	249756	223617	227087	218088
AHA_1823	A0KJA7	Uncharacterized protein	2.74839e-12	87957.7	85607.6	98734.3	78978.2	84184.6	89643.6
AHA_2487	A0KL50	Uncharacterized protein	2.79557e-09	197729	227731	192558	208223	210729	197802
AHA_0478	A0KFI5	Uncharacterized protein	1.29206e-10	50557.3	49597.2	47571.2	56263.3	61915.3	62402.8
scpB	A0KMC1	Segregation and condensation protein B	7.01753e-08	47167.2	42635.4	46008.3	42665	45568.4	47959.4
asnC	A0KQE1	Regulatory protein AsnC	8.36328e-11	46873.7	47133.8	48523	48162.6	50655.8	44120.4
AHA_3483	A0KNV6	Aminopeptidase Y	9.00686e-14	145111	127640	126072	122528	131738	130591
AHA_0966	A0KGW2	ABC-type hemin transport system, periplasmic component	7.00048e-05	14782.7	43392.1	26562.1	30612.8	28638.3	42558.7
AHA_2147	A0KK70	RNA polymerase sigma factor	1.93902e-08	57179	62649	67553.8	59648.1	64113.2	44170.2
AHA_1704	A0KIY9	Periplasmic binding protein	2.09062e-13	35650	47850.2	56108.7	41058.9	31690.8	34218.4
AHA_2595	A0KLF4	Uncharacterized protein	1.62941e-06	56326.4	54124.5	56941.6	49556.8	52771.6	48240.5
AHA_0350	A0KF57	TRAP transporter, 4TM/12TM fusion protein	1.45449e-07	67228.6	63551.9	61246.4	39165.8	56833.3	38590
msbA	A0KLY2	Lipid A export ATP-binding/permease protein MsbA	1.43247e-10	89021	101227	114532	109152	117692	121564
AHA_1805	A0KJ89	Transcriptional regulator	2.7365e-09	73534	68255.6	70483.3	106411	103323	102638
AHA_1949	A0KJM9	YwnB	1.10598e-23	110289	102001	48070.8	111578	118367	116969
AHA_1167	A0KHF7	Maltose operon periplasmic protein	3.28447e-22	77599.7	63765.4	91079	106772	112700	116985
AHA_3697	A0KPF0	Proline-rich antigen	1.15532e-13	115306	273691	133081	137948	116549	124641
AHA_1401	A0KI39	Cytochrome c-type biogenesis protein CcmH	1.41833e-15	217668	259525	238847	245824	251725	243683
AHA_0728	A0KG85	Tetratricopeptide repeat domain protein	7.11844e-07	8776.29	12056.4	34782.8	8005.38	6917.45	6088.19
AHA_0501	A0KFK8	Dipeptidase	1.12134e-12	150472	145294	146114	137878	138285	144734
AHA_1881	A0KJG1	Amino acid regulated cytosolic protein	1.26049e-09	55149.2	50754.6	49237.3	65027.2	77201.6	60925.4
AHA_1607	A0KIP2	Small protease	2.95781e-10	43237.8	44176	47119.4	30368	29699.2	36497.4
maf-2	A0KKG5	7-methyl-GTP pyrophosphatase	1.13857e-11	44303.7	43222.4	54772.3	56309.6	35295.5	33349.8
AHA_2700	A0KLQ7	Membrane fusion protein (MFP) family protein	2.00235e-11	67386.5	76494.7	70261.9	68827.8	62617.5	71083.3
AHA_3362	A0KNK0	General negative regulator of transcription subunit 1	2.30227e-07	137346	99424.1	85250.1	69167.1	76083.3	78298.8
AHA_2161	A0KK84	Aspartate/ornithine carbamoyltransferase, Asp/Orn binding domain family	4.06258e-11	159913	108071	150110	147493	147090	146328
AHA_4148	A0KQM0	Uncharacterized protein	1.23488e-20	74966.3	73607.4	78187	81830.3	79349.1	81720.8
AHA_2357	A0KKS9	UPF0115 protein AHA_2357	6.7875e-10	101441	104759	52769.2	43015.5	40846.5	44501.1
AHA_1520	A0KIF7	Uncharacterized protein	8.88393e-11	46391	38755.5	32409.4	48077.5	58185.7	80193.8
htrB	A0KPL5	Lipid A biosynthesis lauroyltransferase	1.72578e-11	60780.8	59498.1	63919.6	72667.3	73627.9	75724.7
dsdC	A0KI77	D-serine deaminase transcriptional activator	2.51498e-06	19681.5	52361.5	116.706	116.706	34813.8	116.706
AHA_3246	A0KN86	Uncharacterized protein	6.41087e-14	146476	126018	141506	152226	153330	151238
AHA_2977	A0KMI0	Fructose repressor	1.48634e-14	67358.4	613171	677303	564922	48623.2	54273.8
AHA_3198	A0KN38	Thioredoxin domain protein, DsbA family	0.000805603	65198.6	60561.9	116.706	48170.9	41717.1	44422.9
zipA	A0KHL8	Cell division protein ZipA	5.01781e-16	172694	287642	182208	162451	170872	175118
yfiA-2	A0KQ10	Ribosomal subunit interface protein	6.75341e-13	90458.1	82425.5	76921.7	82439.5	78571.4	73622.7
nqrE;nqrE-2	A0KHD0;A0KNA6	Na(+)-translocating NADH-quinone reductase subunit E	0.00484481	483653	567516	472925	563170	545863	560807
AHA_2442	A0KL06	Stage V sporulation protein R	1.96378e-10	146186	128275	125760	142990	139081	127335
AHA_2314	A0KKN6	Transcriptional regulator, lacI family	2.59036e-09	24176.8	50320.8	46374.8	45661.7	82431.3	91120.1
AHA_0448	A0KFF5	Acetyltransferase, GNAT family	2.28389e-07	54404.7	52306.1	53394.1	63291.7	66933.4	68706.5
yibP	A0KF04	Nonpeptidase homolog, peptidase M23B family	1.58856e-09	65340	72771.5	64419.2	81077.2	79997.8	75436.6
AHA_2924	A0KMC7	Anthranilate synthase component II	1.69828e-10	73110.4	78598.1	66543	53469.1	51421.6	95000.3
AHA_2714	A0KLS1	Uncharacterized protein	5.4581e-16	80284.4	43916.8	47209.4	41818.1	37534.4	29460.1
AHA_0854	A0KGK5	Outer membrane porin protein	1.99691e-11	67473.8	81039.1	143460	92145.3	93617.9	87103.1
AHA_0093	A0KEG5	MorA	2.08102e-09	48658.4	53038.7	54160.8	49955.4	55839.9	56828.5
AHA_0655	A0KG12	Arginine ABC transporter, ATP-binding protein	2.39598e-11	135553	110190	95762.3	159510	169152	164325
AHA_4277	A0KQZ3	Ferrichrome ABC transporter, ATP-binding protein	9.63388e-12	24848.8	21795.9	116.706	116.706	19546.5	116.706
AHA_3701	A0KPF4	DNA polymerase III, chi subunit	5.46678e-08	51357.2	50556.8	25047.6	58664.7	50818.8	55346.1
AHA_2078	A0KK07	Isovaleryl-CoA dehydrogenase 2	4.0563e-12	106871	98156.7	147021	130362	125150	119237
AHA_2545	A0KLA4	Uncharacterized protein	3.27284e-10	83918	56537.7	56478.1	59823.9	53806.1	56456.4
AHA_1598	A0KIN3	Hydrolase, alpha/beta fold family	3.24847e-10	48982.7	59041.6	49299.5	62422.4	61836.7	62693.1
AHA_1468	A0KIA5	Uncharacterized protein	4.68281e-12	89150.4	97785.1	73009	85022	84941.6	91561.7
AHA_2538	A0KLA0	Transcriptional regulator, Cro/CI family	2.0538e-08	49854.3	41696.2	38149	48173.3	29513.2	41195.4
AHA_2987	A0KMJ0	Probable manganese-dependent inorganic pyrophosphatase	6.32776e-09	102944	76313.4	72528.9	106400	111054	85262.4
AHA_1578	A0KIL3	Uncharacterized protein	8.2444e-09	84815	79729.7	79497	81168	83358	87139.1
AHA_3092	A0KMU1	Histidine kinase	5.24281e-15	75200.6	78373	59478.1	68708.8	67578.2	64667.4
AHA_3486	A0KNV9	Uncharacterized protein	1.52635e-10	76946.2	74572.1	67868.3	71894.6	76215.4	69865.4
AHA_1937	A0KJL7	2-aminoethylphosphonate transport, repressor	8.21403e-05	58290.3	68529.3	54905.7	50675.7	41765.1	45193.4
AHA_3062	A0KMR3	Formate dehydrogenase iron-sulfur subunit	2.01876e-12	118039	128496	134296	114158	110332	103021
AHA_2402	A0KKW6	DTW protein	4.01905e-09	53254.4	60373.4	52577.9	42847.9	41530.6	42796.4
kefA	A0KMQ4	Potassium efflux system KefA	4.67796e-18	67564.5	74256.3	74830.4	90701.1	94463	35960.5
hppD	A0KLM1	4-hydroxyphenylpyruvate dioxygenase	2.65564e-12	77505.6	83322.8	97978.9	87897.9	89584.3	89408.2
AHA_1047	A0KH39	Uncharacterized protein	3.77907e-10	101549	116835	114481	92448.8	87438	94544.6
petB	A0KPZ0	Cytochrome b	1.86456e-13	305772	331649	305043	225632	233271	243787
AHA_0852	A0KGK3	Transcriptional regulator, LysR family	4.24555e-10	306331	52578.8	132582	509475	57962.2	97063
AHA_3082	A0KMT3	Methyl-accepting chemotaxis protein	4.51446e-09	46578.6	58246.3	61620.1	65836.3	63367.6	67246.6
AHA_1243	A0KHN3	NAD-dependent malic enzyme	1.93955e-11	95291.6	113863	76476	58763.2	67365.9	71943.6
AHA_3692	A0KPE6	Putative deoxyribonuclease	0.000143475	69747.4	40541.2	70189.1	49552.5	44142.8	32995.3
AHA_0388	A0KF95	Msha biogenesis protein mshj	3.41948e-19	101597	92199.6	73072.6	113836	107100	108158
crl	A0KNR0	Sigma factor-binding protein Crl	1.37934e-11	149430	147687	162109	129696	128104	135054
cdsA	A0KHG8	Phosphatidate cytidylyltransferase	4.30399e-10	165778	166926	156551	162959	163956	162320
hemD	A0KFH5	Uroporphyrinogen-III synthase	3.82459e-14	126350	143151	113864	84952.1	81873.2	98965.5
AHA_2956	A0KMF9	Response regulator with TPR repeat, putative	3.69936e-12	71472.3	72924.5	74348.6	64951.7	67220.8	64623.1
argH	A0KFV4	Argininosuccinate lyase	8.6354e-11	170929	157184	176945	189231	191719	185702
AHA_2681	A0KLN8	Motility protein FimV	1.9299e-15	120073	135208	107801	144283	141453	120988
zur	A0KPC9	Ferric uptake regulation protein	5.69897e-09	88983.7	82504	75234.5	88291.5	80769.5	94260.3
AHA_3680	A0KPD5	Cyclic diguanosine monophosphate-binding protein	7.86081e-13	101919	78102.4	90687.8	127523	126469	124277
flgF	A0KM41	Flagellar basal-body rod protein FlgF	6.69644e-11	35847.6	40185.4	50200.1	37944.4	43318.4	38485.1
mgtE-1	A0KM34	Magnesium transporter MgtE	4.40412e-13	74835.3	75294.4	78344	85979.5	82836.3	77946.6
AHA_2727	A0KLT4	5-formyltetrahydrofolate cyclo-ligase	5.33519e-09	65021.6	63082.6	60714.6	67987.9	70276.5	68996.2
AHA_3968	A0KQ51	Uncharacterized protein	7.83103e-11	176077	164978	115113	148474	277839	152912
AHA_1043	A0KH35	Peptidase, U32 family	1.0066e-11	67140.3	79233.9	84392.6	66603.4	74894.5	68546.9
aphA	A0KFD2	HAD-superfamily (Subfamily iiib) phosphatase	8.9139e-11	93210.9	97309.1	87569.7	87999.5	91138.2	92132.6
AHA_0418	A0KFC4	Uncharacterized protein	3.06897e-14	67450.5	60544.5	64348.8	60384	59955.1	56882.6
glnL	A0KEY7	Nitrogen regulation protein NR(II)	8.69191e-13	64868.1	60467.2	75203.6	74704.3	57066	73251.7
AHA_2570	A0KLC9	Aspartokinase	1.076e-12	94505.1	81413.1	79197.9	81823.2	83253.4	87299.5
purN	A0KM25	Phosphoribosylglycinamide formyltransferase	2.53825e-08	98732.3	100893	83237.3	99850.6	93436.8	95256.5
AHA_3236	A0KN76	Isoleucine biosynthesis transcriptional activator	4.71672e-10	52624.2	39515.2	49087.3	50366	53710.5	53042.2
AHA_2419	A0KKY3	Uncharacterized protein	1.05136e-10	162400	119106	132197	143955	148599	140251
lepB	A0KGF1	Signal peptidase I	1.03848e-12	93001.1	90161.5	91250.5	103275	105294	100382
AHA_1212	A0KHK2	Transcriptional regulator	3.79676e-07	90324.3	79808.9	89777.2	69348.8	57005.4	62106.6
holA	A0KN90	DNA polymerase III, delta subunit	5.36316e-13	76680.5	75679.7	71171.2	51153.9	63616.7	64749.3
AHA_2708	A0KLR5	Uncharacterized protein	7.6686e-11	109211	104151	89204.1	113139	118476	119801
AHA_1905	A0KJI5	L-arabinose ABC transporter, permease protein	7.71479e-06	36537.6	19625	27682.7	24882.3	22610.7	24102.1
AHA_4247	A0KQW3	Tetratricopeptide repeat domain protein	1.208e-09	20270.8	19418.5	19911.6	25171.4	22948.2	23809.5
AHA_1165	A0KHF5	Protein MioC	4.2902e-12	122718	98844.8	71755.5	82820.3	146880	140076
AHA_3750	A0KPJ7	Uncharacterized protein	9.34237e-10	29839.8	29543.3	35452.2	45821.7	41980.5	38136.3
AHA_3643	A0KP98	Protein YbgE	0.000324933	97988.7	63040.6	80345.3	155289	112080	98946
AHA_1218	A0KHK8	Bactoprenol glucosyl transferase	4.13511e-15	156819	168324	181612	221229	230090	220366
ftsI	A0KPX8	Peptidoglycan D,D-transpeptidase FtsI	2.84685e-05	200854	251672	147870	106116	121657	139061
secG	A0KNE6	Protein-export membrane protein SecG	1.87343e-14	169746	210006	182286	185964	195894	162575
bfr	A0KPS5	Bacterioferritin	3.63602e-10	43646.2	42530.7	39819.2	59953	51975.7	58111.1
prpB	A0KKI7	2-methylisocitrate lyase	3.83011e-12	98571.7	117731	123120	120637	129014	114954
recB	A0KQ58	RecBCD enzyme subunit RecB	4.51586e-12	75527.2	74984.7	82509.3	69819.3	66478.9	66936.8
AHA_1250	A0KHP0	Glutaryl-CoA dehydrogenase	2.2347e-12	99336.1	95178	107277	73306.7	76665.3	73815.1
AHA_0737	A0KG94	Transcriptional regulator, LysR family	7.28618e-08	73580.2	90672.2	64962.1	68054.1	72670.2	77541.9
ilvB-2	A0KQS6	Acetolactate synthase	8.73019e-12	59999.2	55344.7	63881.8	65287	65824.7	65115
menE	A0KFN4	O-succinylbenzoate-CoA ligase	2.15726e-10	70613.7	54815.6	58698.7	78444.2	60466	82147.7
AHA_2825	A0KM28	Two-component sensor kinase protein	7.18973e-09	50364.2	60470.3	52518	59498.2	62213.4	66949.1
ppsA	A0KLP8	Phosphoenolpyruvate synthase	2.33317e-17	335775	309276	345143	309812	315718	326773
AHA_2254	A0KKH7	Aminodeoxychorismate lyase	6.78757e-10	86912.5	65140.3	70975.3	70287.8	69330.7	75882
AHA_4181	A0KQQ3	Uncharacterized protein	5.68111e-10	71637.1	48886.2	60732.3	62860	59227.2	64444.2
AHA_0564	A0KFS1	Transcriptional regulator, GntR family	6.82662e-10	87289.5	73133.6	48023.8	76127.5	77461	78972.4
AHA_2142	A0KK66	Sensory box/GGDEF family protein	8.1788e-12	96325.8	92047.5	89192.7	88587.5	90428.6	89187.6
AHA_0407	A0KFB4	Hydrolase, carbon-nitrogen family	7.82371e-09	82783.3	81613.8	88490.1	93198.8	92913.1	82457.7
AHA_0777	A0KGC9	Hydrolase, NUDIX family	4.27264e-08	90366.8	79736.9	87532.3	77138	70408.2	68957.9
AHA_2483	A0KL47	Uncharacterized protein	4.69087e-13	37171.6	78786.1	64339.3	67139.1	63282.8	74375.8
AHA_1282	A0KHS2	Uncharacterized protein	2.82319e-12	80976.7	112078	75362.5	84918.8	152938	88790.9
hisH	A0KKB5	Imidazole glycerol phosphate synthase subunit HisH	4.05692e-13	101441	110647	100528	109581	107414	110269
AHA_2163	A0KK86	Peptidase, M20/M25/M40 family	1.29906e-12	166895	122493	165744	121562	127196	117831
AHA_2351	A0KKS3	Uncharacterized protein	4.65077e-06	54191.2	51812.5	54614	76061.5	77541.1	78059
AHA_2418	A0KKY2	Uncharacterized protein	5.73157e-09	68748.8	71198.3	65230.9	67318.3	73266.4	63464.4
mmsA-2	A0KK08	Methylmalonate-semialdehyde dehydrogenase	2.67455e-11	109883	133981	144925	117300	121078	122541
AHA_3605	A0KP74	Uncharacterized protein	7.72042e-12	95023.2	91215.3	68675.5	89880	69831.8	75679.2
AHA_2665	A0KLM3	Pseudouridine synthase Rlu family protein	2.0637e-07	49405.3	54053.7	56510.2	60404.4	63761.9	62880.6
phoB	A0KHP3	Phosphate regulon transcriptional regulatory protein PhoB	2.28078e-09	92492.8	94116	93233.1	98456.5	86915.4	87980.8
galK	A0KQH8	Galactokinase	1.83962e-10	67249.1	74774.8	70207.5	79262.8	81551.2	84451
AHA_1630	A0KIR5	Cytidine/deoxycytidylate deaminase, zinc-binding region	9.7435e-11	85365.2	105215	79495.8	95537.8	121469	110761
AHA_0369	A0KF76	Uncharacterized protein	5.69897e-09	56328.7	76509.7	88525.3	58565.6	65925.5	57482.1
AHA_2685	A0KLP2	Outer membrane lipoprotein	2.9959e-12	125059	143604	133675	123719	137514	125168
flgL	A0KM35	Flagellar hook-associated protein 3	6.60457e-08	42268.7	36264.1	47536.5	54759.3	60263.2	56733.3
AHA_0149	A0KEL7	Acyl-CoA synthetase	4.58058e-10	153912	137494	156819	156320	152283	151925
AHA_4023	A0KQA0	DsrF protein	3.25506e-11	104277	124051	95760.5	92376.7	98093.1	100182
AHA_0849	A0KGK0	Ribosomal-protein-alanine acetyltransferase	4.82304e-06	32842	44077.5	49431.2	83749.9	90138.8	51594.8
smc	A0KHL7	Chromosome partition protein Smc	4.71214e-11	6282521	85734.7	3664348	80360.3	80621.1	85901.7
AHA_0215	A0KES7	Transcriptional regulator, LysR family	3.01197e-11	60540.4	55739.4	61516.4	65418.5	67556.1	64382.8
AHA_3200	A0KN40	LysR-family transcriptional regulatory protein	1.06905e-09	64288.9	63550.8	66584.5	54546.4	56966.1	60699.7
AHA_1148	A0KHD8	Esterase/lipase/thioesterase family active site	3.03807e-08	69169	71049.8	74652.3	78685.9	63645.1	68942.8
nhaR	A0KG34	Transcriptional activator protein NhaR	2.35157e-10	91284.6	73242.1	96385.6	78846.3	100859	82990.8
AHA_0495	A0KFK2	Glycosidase	8.84661e-08	44739.2	62976.2	103176	137862	134337	96020.4
AHA_3213	A0KN53	Probable transcriptional regulator, TetR family	3.27758e-10	74155.6	73623.1	68229.9	74974.5	68528.4	81375.2
AHA_3746	A0KPJ3	DnaJ domain protein	7.09929e-14	72912.1	73181.9	86884.9	65062.4	69223.1	73303.2
AHA_0436	A0KFE3	Response regulator	2.45797e-09	99696.4	54049.4	45915.1	58803.2	68789	77260.1
xerD	A0KNB4	Tyrosine recombinase XerD	1.02756e-10	77668.6	71464.4	82950.1	88345	92247.8	99974.4
corA	A0KJQ3	Magnesium transport protein CorA	4.08919e-11	84300	77812.3	88007.6	96008.3	95958.8	94256.8
AHA_2590	A0KLE9	Uncharacterized protein	2.45762e-10	113050	80085.1	96735.7	129994	137502	131314
AHA_3449	A0KNT2	Opacity-associated protein A	4.88629e-13	122654	131549	129127	166576	163803	157455
argC	A0KFV0	N-acetyl-gamma-glutamyl-phosphate reductase	5.11727e-14	235498	253782	257339	344748	345230	348228
AHA_3854	A0KPU2	HTH-type transcriptional regulator TrpI	2.31637e-08	75953.3	114481	101362	95870.7	41765.2	88537.2
AHA_0660	A0KG17	Sodium-type flagellar motor component	3.61479e-12	46081.8	51702.2	74746.4	22216.4	82390.5	81179.2
dadA	A0KJP1	D-amino acid dehydrogenase	2.30625e-14	162332	155341	186709	129179	129658	126609
AHA_1546	A0KII3	ABC transporter substrate-binding protein	1.36415e-09	81184.4	84025.8	67557.7	69241.1	70391.9	61664.8
AHA_4253	A0KQW9	Transcriptional activator protein AhyR/asaR	2.73397e-11	54299.9	60336.4	54330.8	58889.4	61532.4	57418.5
aroQ	A0KNI3	3-dehydroquinate dehydratase	2.99116e-11	227358	225130	162087	159793	166194	172296
AHA_0895	A0KGP2	Glycine cleavage system transcriptional repressor	3.21733e-09	107760	112132	100196	79795.4	92390.5	88181.5
AHA_3285	A0KNC5	TtrA	4.72659e-05	52024.8	23537.8	32547.5	29969.7	24658.4	28387.7
AHA_0622	A0KFX9	Uncharacterized protein	2.62756e-09	77444.1	79142.7	89053.5	73189.9	73409.9	76921.2
AHA_0286	A0KEZ8	Low-affinity gluconate transporter	1.26265e-08	141913	155649	132323	166455	159357	132969
AHA_4109	A0KQI2	Transcriptional activator ChrR	5.24808e-10	83076.7	58143.3	76973.8	90884.9	91349.9	67500.9
AHA_2271	A0KKJ3	Putative tetratricopeptide repeat family protein	4.57874e-14	153556	145954	180443	142366	147532	135628
menD	A0KFN8	2-succinyl-5-enolpyruvyl-6-hydroxy-3-cyclohexene-1-carboxylate synthase	1.12701e-14	58016.6	47822.7	47201.1	64808.1	63684.3	65920.1
AHA_3351	A0KNI9	LysR-family transcriptional activator	6.91239e-09	63532.1	33976.2	56703.1	64631.9	60221.3	59986.7
AHA_1628	A0KIR3	Pseudouridine synthase	1.31436e-12	85079.5	99094.7	90244.4	118135	124263	121361
ppk	A0KM32	Polyphosphate kinase	9.71891e-21	81322.1	58516.1	79314.2	106237	109647	107553
AHA_2652	A0KLL0	Morphinone reductase	4.47956e-12	90307.8	72754.3	86179.2	87533.8	85808.9	89856.3
AHA_0165	A0KEN3	Uncharacterized protein	1.17326e-15	35059.4	40254.5	38448.1	49058	50217.6	56291
AHA_0173	A0KEP1	Ascorbate-specific phosphotransferase enzyme IIA component	3.19923e-10	84768.7	84649.1	70874.2	73783.4	73318.6	75617.3
treR	A0KPR7	Trehalose operon repressor	5.1875e-11	110821	91434.8	82909.2	111392	109155	116130
AHA_2308	A0KKN0	Glutathione S-transferase	7.21935e-10	128142	123030	131097	137375	146282	149739
AHA_1340	A0KHX9	LysR-family transcriptional regulator	6.83159e-06	52747.2	49191.4	58515.5	55869.4	55649.2	56680.8
metF	A0KQ32	Methylenetetrahydrofolate reductase	9.12604e-11	133017	141158	138809	148343	150228	153741
tatB	A0KEG0	Sec-independent protein translocase protein TatB	8.37846e-13	119534	112329	102841	112335	106941	96023.8
AHA_1733	A0KJ18	CBS domains protein	1.63773e-13	233195	216308	209884	328295	322089	321257
AHA_1390	A0KI28	CheW domain protein	6.36637e-12	50420.7	45602.4	54047.7	54071.2	52497.3	56614.3
AHA_1389	A0KI27	CobQ/CobB/MinD/ParA family protein	2.72108e-11	86704.2	71237.6	66291.1	75586.5	69966	82363.1
AHA_2744	A0KLV1	Conserved domain protein	2.55763e-10	181419	131962	147094	176598	204974	181979
AHA_2830	A0KM33	Exopolyphosphatase	2.45936e-14	132888	120671	120083	129573	129421	131849
hcp	A0KHA2	Hydroxylamine reductase	2.99266e-17	307817	106860	133998	41763.1	106300	228015
AHA_0156	A0KEM4	Small-conductance mechanosensitive channel	2.09278e-10	83910.9	53665.7	119589	114084	118012	114375
AHA_0115	A0KEI7	Maltose-6'-phosphate glucosidase	4.4194e-09	89448.8	106849	126241	102045	98765.5	102414
AHA_3354	A0KNJ2	Glyoxylate reductase	6.25953e-09	140234	155036	151323	132499	124479	124290
AHA_2623	A0KLI1	Putative helicase, ATP-dependent	9.0002e-11	80159.3	76049.8	83012.4	65187.7	65852.9	64630.5
AHA_1865	A0KJE5	FtsK/SpoIIIE family protein	2.67637e-16	125734	123284	131950	162339	162146	160115
AHA_1053	A0KH45	Putative outermembrane porin	9.34237e-10	121429	130876	244055	132578	149608	150676
AHA_2106	A0KK35	YbaK/prolyl-tRNA synthetase domain protein	9.72108e-12	103087	90866.3	104149	88206.6	91085.7	93199.2
AHA_2441	A0KL05	UPF0229 protein AHA_2441	6.10028e-11	187896	108791	104791	121700	112308	107818
fliH	A0KI05	Flagellar assembly protein FliH	6.87191e-13	79855	67470.7	77886.3	66967.9	65854.3	69670.9
AHA_1539	A0KIH6	Transcriptional regulator, MarR family	1.34686e-10	69543.3	75677.8	78101	47724.3	55169.9	55518.3
AHA_3772	A0KPL9	Phosphate transporter	7.48553e-11	196647	227359	181068	195288	196194	203607
AHA_2800	A0KM04	Amino acid ABC transporter, periplasmic amino acid-binding protein	4.66203e-12	130529	132398	142194	148463	150948	156024
AHA_3337	A0KNH5	ADP-ribosylglycohydrolase family protein	5.4654e-11	119690	144060	147207	134596	141122	139504
AHA_0135	A0KEK7	ABC-type sugar transport system, periplasmic component	1.33998e-14	85005.2	66636.9	75266.1	75502.4	75240.8	73499.3
exeA	A0KPN2	General secretion pathway protein A	7.38804e-11	139975	126856	117905	125510	133721	129185
AHA_0174	A0KEP2	HTH-type transcriptional regulator GntR	8.91867e-13	90142.4	104655	112685	69311.6	68472.7	70749.3
AHA_0850	A0KGK1	Ribosomal-protein-serine acetyltransferase	3.23712e-08	98971	83828.4	83235	111373	104880	119075
AHA_2620	A0KLH8	CstA protein	1.80078e-19	207623	239368	239033	224984	204416	205481
AHA_0247	A0KEV9	Glutamine amidotransferase, class I	2.01096e-12	134734	108868	113044	122358	131464	125028
norR	A0KEJ0	Anaerobic nitric oxide reductase transcription regulator NorR	2.59141e-11	91308.7	89316.7	96924.3	70465.3	66109.2	81273.3
arnD	A0KGY5	Probable 4-deoxy-4-formamido-L-arabinose-phosphoundecaprenol deformylase ArnD	2.22079e-10	178653	158516	131654	140281	138907	136620
AHA_1483	A0KIC0	Carboxypeptidase G2	9.99108e-13	118197	111697	107695	105804	109620	106840
AHA_0050	A0KR08	Transcriptional regulator, LysR family	2.13187e-11	80111	68020.9	65653.8	80030	72891.9	74004.1
AHA_3066	A0KMR7	Iron-sulfur cluster-binding protein	1.05013e-09	167141	158601	174125	155671	151925	158526
AHA_1159	A0KHE9	Zn-ribbon-containing protein	2.38516e-11	53809.6	43878.7	46724	56552.8	49785.8	47695.1
trpE	A0KMC6	Anthranilate synthase component 1	1.56624e-12	109120	98889.2	100006	132487	126865	131485
trkA	A0KEW7	Trk system potassium uptake protein TrkA	3.30293e-16	161562	152382	138766	140985	131995	137858
AHA_3556	A0KP25	Uncharacterized protein	2.92294e-11	38663.8	66875.9	49661.1	45552.8	43074.6	45486.4
AHA_3509	A0KNY2	Outer membrane efflux protein	1.34284e-09	125377	104997	113714	112774	106551	91280.5
lapB	A0KJ96	Lipopolysaccharide assembly protein B	3.4159e-10	85366.5	102444	102947	89929.2	90743.6	89420
mobA	A0KMS8	Molybdenum cofactor guanylyltransferase	1.4191e-10	94385.9	94783.4	82291.5	76044.3	76469.3	78064.3
AHA_0985	A0KGY1	Phosphoribulokinase	4.19815e-11	118222	97922.7	109983	128009	125492	123418
gspM	A0KFT5	Type II secretion system protein M	2.24428e-14	134629	110346	109955	120777	117101	121825
AHA_1646	A0KIT1	Glyoxalase/dioxygenase superfamily protein	2.33406e-10	90346.8	91212.2	74070.6	88536.8	102499	94127.4
degS	A0KPZ7	Periplasmic serine peptidase DegS	8.91867e-13	125518	127973	122457	116679	127292	127603
AHA_3065	A0KMR6	Cytoplasmic 'private chaperone' of TorD family, probably for assembly of Mo-cofactor in formate dehydrogenase	5.19197e-10	104393	99718.9	118318	93931.6	115181	105910
AHA_0524	A0KFN1	Fimbrial protein	1.86987e-13	109628	126117	77806.2	69855.9	80583.5	84838.2
AHA_0283	A0KEZ5	AsmA family	7.81918e-13	46793.1	49069.5	49492.4	48478.6	46222.9	47624.5
AHA_0477	A0KFI4	HAD-superfamily hydrolase, subfamily IA, variant 1 family protein	7.7472e-16	96766.9	90978.4	117232	89530.7	100463	96703.7
AHA_0073	A0KEE5	Regulatory protein, LysR:LysR, substrate-binding	4.68869e-08	72711.2	70455.8	69474.4	68801.2	72479.7	73527.1
hrpB	A0KP00	ATP-dependent helicase HrpB	4.58513e-15	72258.7	77919.2	75405.9	77417.8	73037.5	81328.4
glnE	A0KGC3	Bifunctional glutamine synthetase adenylyltransferase/adenylyl-removing enzyme	6.77836e-16	155496	156379	140218	175421	175810	171666
AHA_3489	A0KNW2	Acyl-CoA thioesterase I	2.76443e-10	129258	99933.6	108025	93891.6	110757	96974.4
AHA_4170	A0KQP2	Glycosyl transferase, family 8	1.38296e-21	164974	87378.6	89312.4	107985	112029	111242
AHA_3662	A0KPB7	Integral membrane protein	7.76328e-13	284480	307585	333786	303611	301582	313227
AHA_3609	A0KP78	Transcriptional regulator, MarR family	2.88735e-09	89283.9	89142.5	106140	63988.2	68049.4	81888.5
lgt	A0KG31	Phosphatidylglycerol--prolipoprotein diacylglyceryl transferase	1.74798e-12	260032	272536	258123	273287	276343	279144
codA	A0KEF4	Cytosine deaminase	2.46613e-12	100024	91472.1	99105.5	92835.5	95214.8	93534.1
AHA_2857	A0KM60	Putative HTH-type transcriptional regulator YciT	1.23672e-10	113238	95650.2	112788	102905	98016.5	98936.1
mepA	A0KJ73	Penicillin-insensitive murein endopeptidase	3.46317e-12	72679.6	100085	79409.7	101525	102831	103476
xni	A0KHE3	Flap endonuclease Xni	3.58269e-12	80848.9	63465.4	73794.6	93777.8	97258.7	92687.9
AHA_1620	A0KIQ5	MukF protein	6.36639e-09	67835	102380	75412.8	136975	105043	125429
AHA_0641	A0KFZ8	Transporter, gluconate:H+ symporter (GntP) family	4.16816e-11	121583	125160	133422	106832	104706	105133
AHA_0736	A0KG93	Transcriptional regulator, TetR family	1.74308e-10	60647.4	67422.4	70159.9	70414.4	66430.6	69787.9
lptC	A0KQ14	Lipopolysaccharide export system protein LptC	2.03727e-17	147035	140416	143878	195613	145626	149116
AHA_1131	A0KHC1	Muropeptide permease AmpG	7.42652e-09	164969	203488	183651	140102	167160	167581
AHA_4177	A0KQP9	Uncharacterized protein	6.64619e-10	55656.9	52740.1	53359	53152.3	97743.9	90390.1
AHA_4258	A0KQX4	Beta-lactamase	1.1505e-12	79942.5	77007.8	76019.6	69976.1	69430.5	74642.7
cysQ-1	A0KFU1	3'(2'),5'-bisphosphate nucleotidase CysQ	1.9014e-11	113786	101226	110493	85295.5	86223	75601.2
nadD	A0KN91	Probable nicotinate-nucleotide adenylyltransferase	9.99666e-09	104536	101827	117610	85810.4	85460.9	93389.8
AHA_3594	A0KP63	Putative exported protein	1.05197e-08	140860	109726	97842.7	137273	132367	136147
AHA_1474	A0KIB1	Hyaluronidase, putative	1.69997e-13	124806	130599	132086	128063	126481	131854
AHA_1004	A0KH00	Sigma-54 interaction domain family	1.08718e-09	125864	134746	137529	132568	135539	134367
AHA_2009	A0KJT9	Putative membrane protein	1.11339e-10	127663	129843	138076	151246	154319	119011
zapE	A0KPZ4	Cell division protein ZapE	3.16204e-13	131068	148200	129649	136183	126371	132042
recC	A0KQ59	RecBCD enzyme subunit RecC	2.73468e-10	89612.4	85471.4	85663.8	90776.3	86378.2	93315.5
ccmA	A0KI31	Cytochrome c biogenesis ATP-binding export protein CcmA	5.06655e-11	109939	113123	107162	109765	100946	105924
AHA_4174	A0KQP6	Long-chain fatty acid-CoA ligase	8.0453e-13	70054.1	70345.1	66960.4	82607.9	82576.5	84848.2
AHA_1696	A0KIY1	Uncharacterized protein	1.00779e-11	117754	105744	125633	148825	136871	133717
AHA_4082	A0KQF6	Putative HTH-type transcriptional regulator YqhC	1.14399e-10	76068.7	43307.3	47288.2	63195.3	71032	71596.1
AHA_3789	A0KPN6	Membrane-bound lytic murein transglycosylase C	3.72676e-07	73751.2	86459.6	87853.7	66090.8	59458	52699.9
AHA_2364	A0KKT6	Uncharacterized protein	9.45318e-11	93022.7	90895.3	91363.1	72951.6	85039.4	73025
AHA_0647	A0KG04	Methylated-DNA--protein-cysteine methyltransferase	2.15331e-09	66444.4	59823.1	62891.9	60159.1	62843	57308.3
hisA	A0KKB4	1-(5-phosphoribosyl)-5-[(5-phosphoribosylamino)methylideneamino] imidazole-4-carboxamide isomerase	2.46942e-13	143124	141565	154757	141973	139989	134191
AHA_1214	A0KHK4	Glutathione S-transferase, N-terminal	1.3891e-05	97465.6	109442	95437.5	101835	605403	583834
AHA_3384	A0KNM2	Thioester dehydrase family protein	4.30189e-07	164130	140080	108985	96391.9	108198	102133
AHA_1198	A0KHI8	Transcriptional regulator, LysR family	6.4895e-08	57984.5	98777.2	58182.1	74426	78369.5	77960.1
AHA_0036	A0KR22	Lysophospholipase L2	7.47072e-10	89296.9	87605.5	89885.7	109585	109052	110655
AHA_1041	A0KH33	Transcriptional regulator, LysR family	4.7421e-09	93192.8	98465.7	94385.3	113493	119874	113918
AHA_4189	A0KQR1	ATP:cob(I)alamin adenosyltransferase, putative	1.23738e-08	56890.5	54085.6	63349.2	67189.4	62462	66410.6
AHA_2414	A0KKX8	Acetyltransferase	5.98448e-12	118528	91732.8	91417	91004.5	116272	118713
AHA_2241	A0KKG4	HAD-superfamily hydrolase, subfamily IA	3.62855e-12	83872.9	81623.2	81853.3	84098.8	90826.8	83857.1
fliI	A0KI06	Flagellar protein export ATPase FliI	3.94929e-10	96618.3	117119	89022.9	91847.8	109563	110874
fumC	A0KND4	Fumarate hydratase class II	4.03753e-12	197061	206975	214046	205685	187828	197206
mglB	A0KQH3	Galactose ABC transporter, periplasmic galactose-binding protein	8.67547e-12	166905	155981	165808	136968	140564	143632
AHA_0361	A0KF68	HTH-type transcriptional regulator YidZ	3.80121e-10	81752.5	83176.6	83688.6	88629.6	92859.7	91488.5
AHA_3660	A0KPB5	Uncharacterized protein	8.50351e-11	96577.9	106413	103229	89183.4	88968.2	93548.3
secD-1	A0KJ22	Protein translocase subunit SecD	8.10042e-15	118970	136139	160009	216457	181524	180902
AHA_1248	A0KHN8	Aldehyde dehydrogenase	8.39811e-14	146783	151266	216689	167203	158151	163564
AHA_4256	A0KQX2	Transcriptional regulatory protein CreB	1.23483e-10	111204	95996	113285	121611	109784	113227
AHA_2763	A0KLX0	Cytochrome c553	1.16916e-10	211357	197501	241682	235117	243506	242107
AHA_1891	A0KJH1	ATP-NAD kinase	1.33401e-11	123869	122907	125046	110173	108390	112474
ppnP	A0KK62	Pyrimidine/purine nucleoside phosphorylase	8.87009e-10	72282	88316.9	98749.9	91333	93448.3	97120.7
AHA_3187	A0KN27	DamX-related protein	6.58803e-15	142778	147560	143685	132347	135427	122054
AHA_0639	A0KFZ6	Uncharacterized protein	2.84657e-05	39166.4	52877.6	43283.5	50246.6	51945.7	57089.5
AHA_3910	A0KPZ8	Transcriptional regulator	5.92182e-07	73491.1	73208.8	68937.3	54239.9	62415.7	59024.6
AHA_3731	A0KPH8	Transcriptional regulator, LysR family	3.74212e-17	104719	93860.2	96035.1	101154	104721	107403
AHA_3007	A0KML0	Peptidyl-prolyl cis-trans isomerase	4.30631e-10	330311	384324	311363	376351	376044	379031
mutH	A0KG28	DNA mismatch repair protein MutH	1.76568e-08	90007.1	96930.8	97480.2	84552.8	78855.7	81363.6
AHA_0618	A0KFX5	ErfK/YbiS/YcfS/YnhG family protein	1.58523e-10	45905.2	57904.2	58840.1	61431.1	60825.9	60210.4
AHA_0014	A0KED2	Sensory kinase in two-component regulatory system wtih KdpE	1.18918e-09	62685.2	69426.3	101158	61309.4	61641.4	64531.3
AHA_3993	A0KQ76	Acetyltransferase, GNAT family	1.6243e-09	116852	134878	147011	156813	154885	160501
AHA_3325	A0KNG3	Dipeptide transport ATP-binding protein DppD	1.53769e-12	173187	176232	192814	158220	155561	163339
menF	A0KFN9	Isochorismate synthase MenF	5.17617e-15	65932.3	56028.9	67104.9	59866.6	69033.8	70216.6
glgC-2	A0KLU7	Glucose-1-phosphate adenylyltransferase	1.2563e-15	228812	227600	274866	284165	288446	283289
recG	A0KEZ6	ATP-dependent DNA helicase RecG	4.02202e-15	153083	133529	144899	146505	167100	159676
AHA_0870	A0KGL7	Vitamin B12-dependent ribonucleotide reductase	6.36477e-12	101349	96702	110157	108640	108155	108149
AHA_2686	A0KLP3	Isochorismatase family protein	1.5539e-13	122766	121123	115279	141420	140498	142499
flgG	A0KM40	Flagellar basal-body rod protein FlgG	3.40268e-14	63622.7	87150.4	78176.8	66304.4	69707.3	68486.8
AHA_3669	A0KPC4	tRNA1(Val) (adenine(37)-N6)-methyltransferase	4.03617e-10	57884.1	90713.7	92764.8	57691.2	57624.2	54129.9
AHA_2913	A0KMB6	Uncharacterized protein	5.22105e-07	103447	120843	239274	126757	128192	139294
cysI	A0KNL0	Sulfite reductase [NADPH] hemoprotein beta-component	2.13241e-10	189481	139971	166764	171930	177320	183344
AHA_1062	A0KH54	Transcriptional regulator, DeoR family	1.51535e-14	109050	114045	108126	134591	132610	125556
AHA_2266	A0KKI8	Citrate synthase	1.03819e-07	151560	147676	160355	142417	125816	140116
AHA_3557	A0KP26	ABC transporter, ATP-binding protein	1.58128e-05	43150.5	38549.2	45881.8	30800.8	38416.6	39357
AHA_1577	A0KIL2	Putative gluconeogenesis factor	3.08687e-12	105645	123069	114503	104307	115220	111531
AHA_4173	A0KQP5	Long-chain-fatty-acid--luciferin-component ligase, Acyl-protein synthase	1.10606e-09	71540.5	68027.1	79451.2	74124.4	70664.5	74405.6
AHA_2299	A0KKM1	Uncharacterized protein	2.20368e-12	168148	197601	189109	175140	173317	176099
AHA_3111	A0KMW0	Immunogenic protein	3.69726e-14	109702	82707.5	106079	117464	81337.7	113379
AHA_2869	A0KM72	Uncharacterized protein	4.55856e-09	82748	86385	87682.3	89489.6	98647.8	92534.7
AHA_0708	A0KG65	Uncharacterized protein	5.4021e-10	107907	106883	100920	111042	107949	100902
AHA_1758	A0KJ43	Uncharacterized protein	2.47452e-13	254681	282939	238252	254614	261549	264019
asnA	A0KQE2	Aspartate--ammonia ligase	8.35735e-16	399767	371539	465904	382787	392725	384774
AHA_2571	A0KLD0	Uncharacterized protein	2.53347e-15	30438.9	22621.4	42461.4	25447.9	13816.4	16092.2
AHA_0767	A0KGB9	Prolyl endopeptidase	1.5226e-13	132160	113313	122215	131820	129431	134867
AHA_3389	A0KNM7	4-hydroxybenzoyl-CoA thioesterase domain protein	3.58877e-11	99962.8	107372	98519	95273.1	113263	223633
AHA_1089	A0KH80	Uncharacterized protein	4.50575e-11	104457	110465	110568	112486	119953	122499
AHA_1258	A0KHP8	ROK family protein	1.5969e-14	137437	145726	144825	161700	160369	155946
AHA_0345	A0KF52	Clavaldehyde dehydrogenase	3.99565e-12	122139	116303	124063	145819	155224	148994
AHA_1409	A0KI47	Glutathione S-transferase family protein	1.38533e-07	115134	135473	173810	203879	124441	102003
leuD	A0KGM6	3-isopropylmalate dehydratase small subunit	5.50678e-14	160602	190787	174204	191626	180805	146481
folK-1	A0KP06	2-amino-4-hydroxy-6-hydroxymethyldihydropteridine pyrophosphokinase	1.82103e-10	36435.8	98194.5	86403.2	58086	63502.1	73003.4
AHA_1794	A0KJ78	CsgA	0.000348769	48476	46581.2	116.706	72307.8	73989.2	75876.6
mmsA-1	A0KEV8	Methylmalonate-semialdehyde dehydrogenase	4.18495e-10	163307	151978	174380	120322	122637	121012
plsB	A0KEQ0	Glycerol-3-phosphate acyltransferase	2.95191e-13	97098	105457	105424	106126	119685	125749
AHA_3393	A0KNN1	Acyl-coenzyme A synthetase	7.73434e-10	74733	83836	76757.2	79676.8	78834.5	81474.4
AHA_1553	A0KIJ0	Outer membrane protein, OMP85 family	5.06481e-11	168537	156863	172578	157718	155565	162117
ftsE	A0KF79	Cell division ATP-binding protein FtsE	2.03328e-08	84157.3	65209.2	95342.5	116741	113167	122483
AHA_0617	A0KFX4	Tricorn protease homolog	1.94683e-12	149536	136327	103800	137391	137882	138365
AHA_1268	A0KHQ8	Peroxiredoxin	2.37811e-11	117207	119764	117113	110515	112844	111641
AHA_4042	A0KQB6	KtrA	4.06064e-14	113625	120115	104678	125606	124685	117887
slyX	A0KGZ7	Protein SlyX homolog	9.5135e-12	51407.9	59262.2	57787.8	59595.4	82340.8	56119
AHA_0586	A0KFU3	Protein CsaA	1.71432e-10	124008	120504	140291	192223	130502	122881
AHA_1090	A0KH81	Uncharacterized protein	9.4897e-13	93553.6	103990	102939	71499.8	113324	122872
AHA_3773	A0KPM0	Cys-tRNA(Pro)/Cys-tRNA(Cys) deacylase	3.33816e-12	143358	167722	139932	140759	133824	137672
AHA_3202	A0KN42	Uncharacterized protein	2.79443e-21	125506	116961	118530	116935	111777	106420
agcS-2	A0KMY8	Amino acid carrier protein	2.09211e-11	251444	263116	232941	234885	275534	279323
ubiX	A0KP17	Flavin prenyltransferase UbiX	1.32708e-13	648457	174565	131542	166867	135186	209779
AHA_0917	A0KGR4	Polyphosphate glucokinase	1.95841e-13	184695	164093	175826	132860	167985	180451
AHA_2548	A0KLA7	Uncharacterized protein	1.05805e-12	70710	104605	83552.8	93556.3	92722.3	89580.6
AHA_1481	A0KIB8	Uncharacterized protein	2.57137e-12	75987.1	69629	96559.7	99950	109541	99840.2
AHA_3269	A0KNA9	Methyltransferase	0.00836013	17874	93505.9	100194	115280	121004	120715
rpmE2	A0KJJ1	50S ribosomal protein L31 type B	1.1945e-12	120952	157371	154026	216429	219111	182998
AHA_2146	A0KK69	Uncharacterized protein	1.11206e-08	128314	136010	124498	139475	139693	145282
sapF	A0KJF2	Peptide ABC transporter, ATP-binding protein SapF	8.39125e-14	118630	123259	115595	129533	125782	127256
AHA_2932	A0KMD5	Uncharacterized protein	5.50244e-07	157480	99993.6	99927	48700.8	88853.3	56615.7
anmK	A0KMW8	Anhydro-N-acetylmuramic acid kinase	2.06242e-11	121476	120047	124388	124824	116255	126679
metH	A0KFD9	Methionine synthase	3.32809e-13	225371	245257	246136	207613	209105	212305
AHA_2855	A0KM58	Pyruvate formate-lyase 2-activating enzyme	1.28465e-10	200055	184753	779551	188548	211448	227350
AHA_0267	A0KEX9	Uncharacterized protein	3.57215e-13	124059	143359	130628	117575	103044	156383
AHA_2004	A0KJT4	Uncharacterized protein	2.91916e-17	127587	148449	145516	128339	124454	127700
slmA	A0KEM5	Nucleoid occlusion factor SlmA	9.50159e-12	135053	122908	114718	119006	118532	128685
AHA_3532	A0KP01	RNA 2',3'-cyclic phosphodiesterase	2.19099e-09	91303.6	95027.5	132462	83040.8	76782.3	129544
AHA_1285	A0KHS5	Alpha-beta superfamily hydrolase	2.18073e-15	119450	120818	122416	99885.6	104090	106298
AHA_4178	A0KQQ0	NeuA protein	5.63415e-14	134983	141505	110264	134640	140724	149894
AHA_0941	A0KGT7	Protein ApaG	1.79993e-09	91118	132174	102799	93579	95164	105886
ruvA	A0KPA3	Holliday junction ATP-dependent DNA helicase RuvA	8.39125e-14	130135	147499	132455	147950	154991	153006
AHA_1477	A0KIB4	D-alanyl-D-alanine carboxypeptidase family protein	5.16151e-10	128647	159164	127275	129330	124586	119111
AHA_2457	A0KL20	Mlc protein	1.5789e-12	118158	114713	112041	118138	123841	123110
AHA_2493	A0KL56	Formate hydrogenlyase transcriptional activator	1.68443e-15	71820.9	83285.3	90329	103976	112726	112928
AHA_3786	A0KPN3	General secretion pathway protein B	5.60606e-08	190810	296483	262730	217374	265056	261736
napD	A0KIM0	Chaperone NapD	2.55252e-12	92335.1	117343	90416.6	93810	88697.2	94133.2
bioF	A0KIC7	8-amino-7-oxononanoate synthase	2.84874e-09	82137.1	83346.8	96775.7	74338.6	65521.8	77931.5
AHA_1576	A0KIL1	Hpt domain, putative	1.58218e-08	126164	122245	120615	124641	117870	125292
AHA_3035	A0KMN6	3-oxoacyl-[acyl-carrier-protein] synthase III	1.37692e-12	176853	188312	185778	131352	149134	160194
mltG	A0KKH8	Endolytic murein transglycosylase	1.36375e-12	155871	149155	148987	124616	121639	125371
AHA_0769	A0KGC1	Acetyltransferase, GNAT family	3.61964e-12	158043	124449	170521	116163	120580	184542
AHA_3468	A0KNU3	Uncharacterized protein	1.30181e-11	96961.6	147828	206926	118569	104871	104171
thiQ	A0KGM1	Thiamine import ATP-binding protein ThiQ	4.44687e-12	100276	98325.9	90894.6	112985	107935	105168
astE	A0KM71	Succinylglutamate desuccinylase	2.8847e-11	205949	202752	221358	159681	161108	168383
hemA	A0KMZ9	Glutamyl-tRNA reductase	6.24257e-12	179407	176701	132598	156800	175413	168254
AHA_1647	A0KIT2	Putative HTH-type transcriptional regulator YafC	3.089e-13	114249	135126	136206	149781	157329	162645
AHA_2437	A0KL01	Serine transporter family protein	4.06536e-15	308648	321303	256201	304076	286056	308208
lplA	A0KMH0	Lipoate-protein ligase A	6.85896e-11	118085	119840	124787	127791	129184	118957
AHA_2921	A0KMC4	PHP domain containing protein	2.56914e-11	111697	123619	121181	105761	110511	121466
AHA_2854	A0KM57	Transaldolase	2.99297e-15	202986	177573	171702	212887	199365	200379
trmH	A0KR25	tRNA (guanosine(18)-2'-O)-methyltransferase	3.20178e-21	84210	96071	93127.9	107160	102696	107561
AHA_3661	A0KPB6	UPF0235 protein AHA_3661	3.08658e-10	73877.2	75383.8	72398.5	87414.1	83023.9	95544.6
AHA_2630	A0KLI8	Methyl-accepting chemotaxis protein	3.74327e-11	119332	130746	145325	137691	148004	136678
AHA_1801	A0KJ85	Oxygen-insensitive NADPH nitroreductase	4.7864e-14	145542	129533	134057	117653	112620	119744
tolQ	A0KP96	Tol-Pal system protein TolQ	1.79058e-13	209501	205637	227948	247316	252678	248883
AHA_3592	A0KP61	Transcriptional regulator, GntR family/aminotransferase, classes I and II family protein	1.89641e-09	125661	131660	129898	131496	129049	137086
AHA_4239	A0KQW0	Cysteine desulfurase	2.166e-11	107934	158162	107738	113078	119823	162011
AHA_4140	A0KQL2	Glutamine synthetase	1.22352e-12	293848	295664	295495	212616	222760	205140
AHA_0539	A0KFP6	Nucleoside permease NupC	1.27861e-10	140454	218426	154739	132214	120347	116392
AHA_3222	A0KN62	DNA-binding response regulator	3.77324e-10	162827	148085	157321	166972	174423	175840
AHA_2594	A0KLF3	Uncharacterized protein	0.000271796	11644.1	87944.9	115961	13967	119714	18995.6
AHA_3733	A0KPI0	Uracil-DNA glycosylase	2.8273e-10	122659	116210	130618	140528	131383	143401
AHA_3063	A0KMR4	Formate dehydrogenase	6.76498e-18	306379	293110	285561	371102	377659	369129
AHA_0186	A0KEQ4	SCO1/SenC family protein	1.135e-13	110420	113663	132766	116953	116845	122188
AHA_2935	A0KMD8	Transporter	3.64223e-13	113790	146918	153307	161062	170151	169078
AHA_0999	A0KGZ5	Uncharacterized protein	7.20376e-11	53008.5	113087	109759	101477	100768	102285
AHA_2421	A0KKY5	Poly-beta-hydroxybutyrate polymerase	0.000943446	102727	112594	120780	129379	131274	132307
AHA_0766	A0KGB8	Threonine synthase	0.000667603	141989	141694	163875	138500	155564	152592
recN	A0KMI9	DNA repair protein RecN	2.00126e-11	186193	146874	160043	156780	143652	128372
prpD	A0KKI9	2-methylcitrate dehydratase	1.19381e-15	247404	271521	285391	282884	286544	282687
AHA_2439	A0KL03	DNA helicase	2.40483e-11	93655.3	117101	105269	117174	130956	115976
sapD	A0KJF3	Peptide ABC transporter, ATP-binding protein SapD	2.17012e-08	110429	100271	127169	117856	117394	122711
AHA_2429	A0KKZ3	Thioredoxin 2	2.08902e-13	129737	130046	188221	130143	135470	127749
AHA_3951	A0KQ34	ABC-type sugar transport system, periplasmic component	1.32569e-11	277564	898186	307692	244449	252871	244615
AHA_3415	A0KNQ3	23S rRNA methyltransferase	4.61671e-10	72304.8	113362	86031.5	101814	105078	72245
pspB	A0KJF9	Phage shock protein B	2.14347e-12	213078	218830	208845	220505	214471	207174
AHA_1533	A0KIH0	Conserved helix-turn-helix protein	5.45855e-12	97746.7	106600	113967	115748	119984	121680
AHA_1783	A0KJ68	Chemotaxis protein MotB	1.01605e-12	98807.3	96513.6	138296	139075	137067	104965
AHA_0456	A0KFG4	Acetyltransferase	2.06975e-08	60214.3	71030.7	130776	60114	39872.7	51511.2
folK-2	A0KPT6	2-amino-4-hydroxy-6-hydroxymethyldihydropteridine pyrophosphokinase	1.10657e-11	175365	155803	176455	152973	143615	151897
AHA_4251	A0KQW7	TonB system biopolymer transport component	1.34183e-15	131753	120027	117728	108979	109006	112090
AHA_1257	A0KHP7	GCN5-related N-acetyltransferase	6.23063e-12	133738	126034	142133	113343	120504	123207
AHA_3505	A0KNX8	NAD dependent epimerase/dehydratase family	1.06085e-10	90296.1	100707	90450.6	77008.9	70820.5	81019.7
rseA	A0KGE7	Anti-sigma-E factor RseA	4.71587e-10	87511.8	71205.3	91652.8	95767.5	91370.6	93492
AHA_3146	A0KMZ5	Uncharacterized protein	5.63084e-11	82999.7	75927	76902.6	77896.9	68603.5	66852.1
trpD	A0KMC8	Anthranilate phosphoribosyltransferase	2.03494e-12	160421	141404	161648	152334	187633	154675
flgM	A0KM49	Anti-sigma-D factor	1.42403e-09	83932.3	96151.4	121904	120402	113020	116437
minC	A0KK57	Probable septum site-determining protein MinC	4.05095e-12	200355	194440	199800	172460	181831	174199
AHA_0746	A0KGA3	Conserved protein	2.31677e-17	218772	280228	241410	278977	270562	293914
AHA_3917	A0KQ05	4-hydroxy-2-oxoglutarate aldolase	2.13645e-08	132764	120140	134350	99058.3	93342.6	101429
AHA_1517	A0KIF4	ATP-dependent Zn proteases	6.39851e-14	153131	125618	149616	184102	192887	189816
AHA_1800	A0KJ84	PAS:GGDEF domain protein	6.44297e-18	127236	118397	121973	116373	119520	116867
AHA_1846	A0KJC9	ImpA domain protein	4.43296e-13	215231	271235	215000	169090	192751	183531
AHA_0750	A0KGA7	Uncharacterized protein	1.52595e-11	116528	109042	131199	143737	128756	135136
AHA_4113	A0KQI6	Cell division protein	1.30164e-10	44601.8	55409	87891.8	55108.1	56253.5	57081.2
AHA_1835	A0KJB8	Uncharacterized protein	1.62311e-11	141476	172327	161663	111375	105940	102485
AHA_3224	A0KN64	ATP-dependent Zn proteases	1.69236e-11	140959	101558	142541	164120	158217	150267
AHA_1893	A0KJH3	Long-chain acyl-CoA synthetase	2.38321e-13	463195	429157	508399	400802	431224	432724
AHA_0779	A0KGD1	ROK family protein	7.3553e-14	207240	207461	176054	157366	177472	189516
AHA_1503	A0KIE0	Uncharacterized protein	9.04111e-12	142982	146443	159877	146136	142161	139836
mglA	A0KQH2	Galactoside ABC transporter, ATP-binding protein	3.97697e-08	113607	108602	141661	111419	109282	110927
AHA_4278	A0KQZ4	Ferrichrome-binding periplasmic protein	1.34457e-13	74489.2	80101.5	86385.8	87138.1	83983.4	87543.1
AHA_3296	A0KND6	DsrE/DsrF-like family	3.91089e-12	119425	167380	137069	203215	203778	225003
folP	A0KNE9	Dihydropteroate synthase	4.12297e-18	129710	143386	154338	127903	125036	130394
AHA_1290	A0KHT0	UPF0313 protein AHA_1290	2.34297e-16	181405	203716	173267	150223	154969	149787
glpR	A0KIT6	Glycerol-3-phosphate regulon repressor	3.98359e-13	188337	177472	156941	169114	168453	169720
uvrC	A0KLX7	UvrABC system protein C	2.22212e-14	167699	186812	201526	128530	149554	249878
AHA_0757	A0KGA9	MutT/nudix family protein	3.60215e-16	159688	166491	141082	154139	163405	163175
gluQ	A0KP04	Glutamyl-Q tRNA(Asp) synthetase	2.11328e-09	108426	107300	117174	119117	119702	115839
sfsA	A0KP02	Sugar fermentation stimulation protein homolog	2.2369e-10	132550	122557	128553	126813	132558	134432
hisC	A0KKB7	Histidinol-phosphate aminotransferase	6.89147e-09	176718	209852	218781	178557	170434	162637
AHA_1947	A0KJM7	Methionine gamma-lyase	2.02571e-11	155763	143846	145206	171114	157525	161486
AHA_0725	A0KG82	ATPase family associated with various cellular activities (AAA), putative	5.28339e-16	146450	159528	144051	154996	160643	175353
AHA_0487	A0KFJ4	CinA-like protein	1.11072e-10	154246	151671	141654	134254	139812	140077
AHA_3357	A0KNJ5	2,4-dienoyl-coa reductase (Nadph)	3.08181e-18	124073	116913	146527	139628	125306	142582
AHA_1255	A0KHP5	Phosphate-binding protein	2.065e-11	145958	155387	141561	127089	135680	131671
AHA_3430	A0KNR8	Oligopeptide-binding protein OppA	6.26577e-14	161177	167816	282786	217224	172545	136922
moaA	A0KIL8	GTP 3',8-cyclase	6.83096e-13	119294	108334	106155	108144	109544	118711
AHA_4149	A0KQM1	Maltodextrin glucosidase	5.94106e-17	196809	202677	191360	190623	208620	195852
AHA_0385	A0KF92	Hypothetical msha biogenesis protein mshi	1.22861e-10	170519	150911	147159	142434	140105	140956
AHA_3612	A0KP81	Nudix hydrolase 1	6.16914e-11	161715	173953	177064	222489	221688	252431
AHA_0845	A0KGJ6	Heme chaperone HemW	1.29474e-11	145548	144524	138682	132768	134535	130551
AHA_3933	A0KQ21	Anti-anti-sigma factor family protein	3.2529e-08	146140	117301	139777	159036	113777	126618
AHA_2141	A0KK64	Transcriptional regulator, MerR family	7.88859e-11	165719	202384	187612	164275	169117	155919
rimI	A0KG81	[Ribosomal protein S18]-alanine N-acetyltransferase	1.11914e-11	124281	115427	145993	116020	115850	121067
AHA_2099	A0KK28	Transcriptional regulator, LysR family	1.40182e-10	150875	153445	159214	161287	155146	162076
AHA_3073	A0KMS4	Acetoacetate metabolism regulatory protein AtoC	2.04825e-11	98622.9	88427.9	99134.4	123483	132372	129507
AHA_1345	A0KHY3	PsrA protein	8.10682e-12	135108	194254	169902	167070	162332	171825
AHA_0167	A0KEN5	Heptosyltransferase	1.85923e-11	146356	155446	147586	112773	117880	115487
AHA_1100	A0KH91	Transcriptional regulator, MerR family	1.73296e-09	215318	84328.6	67981.9	61996.3	55057.9	58672.2
AHA_1142	A0KHD2	FAD:protein FMN transferase	2.93342e-13	346694	370332	303160	346391	339472	339702
ilvE	A0KQS5	Branched-chain-amino-acid aminotransferase	2.52964e-10	163493	157080	157516	171007	175744	176137
AHA_0373	A0KF80	Cell division protein FtsX	2.61828e-09	61687.3	152151	83252.6	69567.9	63790.2	65011.9
recR	A0KL54	Recombination protein RecR	1.59356e-13	147125	147585	142130	127972	120598	123021
AHA_4233	A0KQV4	Transcriptional regulator, TetR family	1.04508e-11	160211	119349	165110	198149	200739	212196
mreC	A0KFA8	Cell shape-determining protein MreC	3.43561e-09	155363	149919	162627	154419	149163	171219
AHA_2497	A0KL60	Uncharacterized protein	3.7402e-09	132827	149943	142853	112409	116443	112010
mscL	A0KNB2	Large-conductance mechanosensitive channel	6.93976e-13	283718	248526	274507	333172	335883	324384
mutL	A0KGR9	DNA mismatch repair protein MutL	3.94327e-15	154461	158908	150998	140220	132219	134005
AHA_2739	A0KLU6	Pilus retraction protein PilT	4.9639e-11	166411	159767	162443	138095	144028	124525
AHA_0008	A0KEA7	16 kDa heat shock protein A	3.02642e-12	177338	170489	187046	147426	146581	153084
purL	A0KJ51	Phosphoribosylformylglycinamidine synthase	1.0403e-15	321200	349789	322024	258029	261235	254617
AHA_3929	A0KQ17	ABC transporter, ATP-binding protein	5.20607e-12	139951	113620	154306	144455	145011	138447
AHA_2573	A0KLD2	Microcin immunity protein	1.09163e-09	174056	169487	173265	168644	192352	196239
tpm	A0KJS6	Thiopurine S-methyltransferase	1.83504e-12	173967	143874	165739	167725	173884	175030
lamB	A0KHF6	Maltoporin	1.29279e-13	381663	360578	282012	469282	451616	453943
AHA_0113	A0KEI5	Leu/Ile/Val-binding protein	7.6574e-12	230831	226027	263756	191492	224351	203238
hisD	A0KKB8	Histidinol dehydrogenase	4.34567e-12	186719	190690	205541	173566	181127	180584
ruvC	A0KHU1	Crossover junction endodeoxyribonuclease RuvC	2.13402e-10	109655	98018.8	117556	111352	113430	110406
AHA_1877	A0KJF7	Psp operon transcriptional activator	9.29269e-14	170307	207911	167016	167633	176528	177755
AHA_2946	A0KME9	Ubiquinol oxidase subunit 2	3.11687e-15	431486	428516	378345	416476	420768	423623
AHA_0144	A0KEL6	Protoporphyrinogen oxidase	5.95253e-20	168650	175924	188787	228142	245545	235048
AHA_0125	A0KEJ7	Uncharacterized protein	2.04465e-09	202908	178483	177449	185164	183378	199334
AHA_3226	A0KN66	Uncharacterized protein	4.22066e-12	185759	181976	176945	134696	135749	131287
AHA_3525	A0KNZ4	Response regulator	5.26659e-06	13645.1	158840	202434	187962	184954	165925
AHA_3196	A0KN36	Hydrogen peroxide-inducible genes activator	2.44318e-10	141745	125369	141329	132193	128508	140522
AHA_2529	A0KL91	Putative chemotaxis protein	0.000199176	128388	135026	124175	111060	94992.9	120265
AHA_0583	A0KFU0	ADP compounds hydrolase NudE	7.42062e-11	209970	184771	189809	187352	198250	196056
leuA	A0KGM9	2-isopropylmalate synthase	1.07416e-13	204558	131916	172236	216163	212470	219881
greB	A0KF16	Transcription elongation factor GreB	6.11404e-15	138471	117057	126954	132197	144459	136386
ptsI-1	A0KG30	Phosphoenolpyruvate-protein phosphotransferase	8.42271e-14	168520	163408	184493	208148	229191	232824
AHA_0625	A0KFY2	Uncharacterized protein	8.41029e-14	139972	121578	121922	153291	155614	164907
AHA_2277	A0KKJ9	DNA damage-inducible gene in SOS regulon, dependent on cyclic AMP and H-NS	8.92153e-11	109356	132919	106937	119218	115536	130472
AHA_2306	A0KKM8	Uncharacterized protein	1.3742e-09	201438	175159	176857	182513	188636	198822
AHA_0475	A0KFI2	Uncharacterized protein	4.39141e-13	147927	140667	139042	132408	164303	130638
AHA_2386	A0KKV8	Cytosol aminopeptidase	4.43213e-18	279558	263186	237614	243067	242377	236105
AHA_4072	A0KQE6	Polyphenol oxidase	2.12289e-10	287593	269819	237575	233259	253994	251355
hisB	A0KKB6	Histidine biosynthesis bifunctional protein HisB	1.22957e-11	174060	189576	187831	188249	193504	197936
cpxR	A0KEQ8	Transcriptional regulatory protein CpxR	2.31196e-13	131042	134971	137903	127840	118498	125848
AHA_3431	A0KNR9	Inner membrane ABC transporter permease protein YejE	2.30066e-14	136408	126221	146484	98797.8	115048	98347.2
AHA_2436	A0KL00	MutT/nudix family protein	2.85234e-11	153724	167167	156743	197397	108770	121467
gcvA	A0KHD7	Glycine cleavage system transcriptional activator	5.8354e-13	127269	138207	128480	140567	160792	154723
glgB	A0KP85	1,4-alpha-glucan branching enzyme GlgB	6.97927e-15	288233	336134	387601	412039	400868	408713
gmhA-2	A0KPY5	Phosphoheptose isomerase	2.96232e-12	143694	137779	138802	165001	170351	176403
gspG	A0KFS9	General secretion pathway protein G	5.46943e-17	265456	297193	238807	271218	272141	288669
dusC	A0KKD1	tRNA-dihydrouridine(16) synthase	6.70757e-11	139814	142734	143469	130091	136856	138757
AHA_1195	A0KHI5	Putative HTH-type transcriptional regulator YcaN	4.00344e-13	148060	143654	145797	161065	161015	176010
AHA_2709	A0KLR6	O-methyltransferase	1.02264e-13	226730	212479	226232	224208	237556	228334
AHA_1700	A0KIY5	Flagellin protein	4.86672e-12	82708.3	114942	90046.2	99806.2	100866	91859.4
AHA_0813	A0KGG5	Glucitol operon repressor	7.86081e-13	162722	133970	142798	169752	165205	161152
AHA_2199	A0KKC2	ATP-dependent helicase, DinG family	1.32413e-16	114914	132076	132701	136517	146460	136801
AHA_0899	A0KGP6	Oxidoreductase, short chain dehydrogenase/reductase family	7.57662e-15	205823	214797	182217	216499	235758	243216
treP	A0KPR6	Pts system, trehalose-specific iibc component	7.58228e-15	519272	614392	510309	651901	650129	637939
AHA_1975	A0KJQ5	Electron transfer flavoprotein-ubiquinone oxidoreductase	1.33391e-10	130486	129179	136475	156273	169535	166204
AHA_3589	A0KP58	Blue copper oxidase CueO	7.9032e-11	155055	167493	162676	168513	160180	168942
tus	A0KM73	DNA replication terminus site-binding protein	1.42398e-11	126267	127476	136921	161357	154943	160041
AHA_3491	A0KNW4	Flagellin hook IN motif family	1.16802e-11	142341	147957	156669	187252	178674	182951
pdxH	A0KI46	Pyridoxine/pyridoxamine 5'-phosphate oxidase	3.19129e-15	218447	236204	204189	206764	209531	203352
AHA_3857	A0KPU5	Serine protease	3.82851e-10	173847	157788	176809	178104	171959	170814
AHA_3798	A0KPP5	CbbY family protein	3.97256e-12	134298	111909	120090	130553	124446	124250
AHA_2135	A0KK58	YcgL domain-containing protein AHA_2135	2.37446e-09	163164	173357	174465	131079	152482	143552
menC	A0KFN5	o-succinylbenzoate synthase	4.34728e-14	209735	209927	198943	199627	192120	201656
AHA_0044	A0KEC8	Sensory box/GGDEF family protein, putative	4.93035e-12	209573	186721	206975	221170	223491	222665
AHA_1610	A0KIP5	SelT/selW/selH domain	6.46347e-12	204098	186848	213652	197273	197639	189631
brnQ-2	A0KPC5	Branched-chain amino acid transport system carrier protein	5.94274e-10	216916	279609	265688	248461	63247.4	61641.6
AHA_1656	A0KIU1	Transcriptional regulator, LysR family	1.34457e-13	113586	143816	134011	150560	99478.7	122597
pcm	A0KGH9	Protein-L-isoaspartate O-methyltransferase	4.30064e-12	182850	174515	175658	134806	133154	131966
AHA_0794	A0KGE6	RNA polymerase sigma factor	5.04434e-13	165152	140156	142835	196125	167153	168210
AHA_4231	A0KQV2	WavL	8.49411e-21	299158	342915	205063	273068	287513	277634
AHA_0590	A0KFU7	Bifunctional aspartokinase/homoserine dehydrogenase	1.30106e-12	244866	252692	268405	263866	260527	246814
AHA_0602	A0KFV9	Maltose O-acetyltransferase	1.92187e-11	188720	119835	139179	149608	159793	153355
AHA_1712	A0KIZ7	Glutathione S-transferase	8.33242e-15	204126	196323	205699	260391	266622	251210
AHA_1698	A0KIY3	Flagellin	1.82776e-14	204797	268548	233512	250019	267853	265330
AHA_0102	A0KEH4	NAD(P)H-flavin reductase (FMN reductase)	2.25519e-13	167858	173784	176853	183878	191807	169620
sixA	A0KJS8	Phosphohistidine phosphatase SixA	2.44502e-12	174299	181331	174491	158111	153520	152826
AHA_0652	A0KG09	Iron(III) ABC transporter, ATP-binding protein	1.73881e-13	157928	172680	172945	133788	129747	137223
AHA_1575	A0KIL0	Glutamine amidotransferases class-II	8.15514e-14	180467	166081	177678	166865	171250	174511
AHA_0491	A0KFJ8	Transcriptional regulator, AsnC family	1.18669e-16	235772	206157	232192	174477	190366	176077
coaE	A0KPW0	Dephospho-CoA kinase	1.24411e-09	35013.6	288166	63536.1	106870	233355	46719.3
AHA_0076	A0KEF3	RNA-binding protein	3.19875e-17	426292	288015	483940	509646	512527	503426
galR	A0KQH5	Transcriptional regulator GalR	5.23114e-12	182665	195069	186517	168524	176605	177779
AHA_3022	A0KMM5	Uncharacterized protein	8.14878e-15	252560	244057	309399	281800	269500	268761
AHA_2649	A0KLK7	FAD linked oxidases, C-terminal domain protein	1.42008e-11	304546	338156	265916	242594	259955	251330
glgC-1	A0KL45	Glucose-1-phosphate adenylyltransferase	2.89324e-15	376420	352031	398286	504634	511784	487137
fadI	A0KK76	3-ketoacyl-CoA thiolase	2.71725e-14	246877	246895	236092	247177	219408	220741
trpA	A0KMD1	Tryptophan synthase alpha chain	7.58237e-13	190852	211874	202544	257443	270074	246991
cutA	A0KGD8	Divalent-cation tolerance protein CutA	2.46794e-08	287219	470650	452577	438617	163748	301419
AHA_0343	A0KF50	Modulator of glutathione-dependent potassium efflux system	7.59795e-11	170556	159788	157466	143263	142653	134986
ccmE	A0KI35	Cytochrome c-type biogenesis protein CcmE	3.91729e-12	479628	503410	493233	498045	484168	494872
tsaC	A0KEX6	Threonylcarbamoyl-AMP synthase	1.9031e-10	178931	181747	173986	173325	182736	169580
AHA_1803	A0KJ87	Uncharacterized protein	1.75242e-10	137228	148675	229358	217374	219194	208716
AHA_3654	A0KPA9	Enoyl-CoA hydratase/isomerase family protein	1.53428e-11	132228	103747	129574	117424	147372	131900
mraZ	A0KPY1	Transcriptional regulator MraZ	8.17073e-09	198042	200832	211809	193843	199986	209780
AHA_0523	A0KFN0	Fimbrial protein	6.75166e-14	181170	205817	188424	154674	173084	166264
AHA_3916	A0KQ04	Pyridoxal phosphate-dependent enzyme, putative	1.11901e-11	184433	157763	169369	131747	97392.1	135775
AHA_2381	A0KKV3	Integral membrane protein	9.98843e-08	15921	23447.9	17526.3	19684.2	19505	18132.7
AHA_1353	A0KHZ1	Transcriptional regulatory protein PhoP	4.89274e-12	206639	227482	225839	198927	194247	204167
mnmC	A0KJJ9	tRNA 5-methylaminomethyl-2-thiouridine biosynthesis bifunctional protein MnmC	1.54274e-09	147375	174386	158095	169721	135835	150788
AHA_2173	A0KK96	Possible hypoxanthine oxidase XdhD	9.02494e-18	172560	299861	306078	212632	195419	96403.6
ntrC	A0KEY6	DNA-binding transcriptional regulator NtrC	4.35668e-15	200693	174906	176989	219681	177973	192452
trpS-1	A0KR04	Tryptophanyl-tRNA synthetase	2.13581e-12	137984	138812	143012	126393	132272	134010
AHA_3231	A0KN71	Surface antigen family protein	1.78823e-13	172209	133223	139919	128356	143232	127842
ispD	A0KGH5	2-C-methyl-D-erythritol 4-phosphate cytidylyltransferase	4.41225e-11	184326	198243	166538	189012	164887	166258
ispE	A0KN01	4-diphosphocytidyl-2-C-methyl-D-erythritol kinase	7.58743e-13	214081	202211	186147	203299	177788	204549
AHA_1480	A0KIB7	Transcriptional regulator, LysR family	2.57843e-11	229621	193448	190465	237354	226492	230784
folE	A0KIN6	GTP cyclohydrolase 1	2.21138e-21	185787	179909	172326	206371	202361	204930
gph-1	A0KKQ4	Phosphoglycolate phosphatase, bacterial	1.34453e-11	151773	160502	156379	151953	147398	217521
AHA_4171	A0KQP3	Putative glycosyltransferase	5.78706e-10	213134	270612	215707	242808	127747	125226
cyaA	A0KFH7	Adenylate cyclase	4.9883e-14	170481	183307	185453	194014	193360	197879
purF	A0KJF0	Amidophosphoribosyltransferase	2.089e-14	326977	329736	353863	282016	297674	288831
purK	A0KEE1	N5-carboxyaminoimidazole ribonucleotide synthase	8.83051e-11	88734.5	67684.2	68815.7	82035.3	131297	84507.1
AHA_1445	A0KI82	UPF0125 protein AHA_1445	4.97588e-11	164113	125860	156716	146685	145653	129125
AHA_1842	A0KJC5	Sigma-54 dependent transcriptional regulator	7.90812e-14	185790	188700	180651	175213	170886	176690
AHA_3240	A0KN80	2-octaprenyl-3-methyl-6-methoxy-1,4-benzoquinol hydroxylase	4.68806e-12	198583	209676	192630	215443	215366	209070
xenB	A0KG92	Xenobiotic reductase B	2.75463e-13	183115	169663	166101	175136	173086	168191
yciH	A0KLV2	Translation initation factor SUI1, putative	1.46915e-11	123365	141496	150783	160260	157593	163459
AHA_1252	A0KHP2	Lactoylglutathione lyase	1.3926e-12	178830	181188	170697	145258	152426	172097
AHA_2989	A0KMJ2	Macrolide-specific efflux protein MacA	5.8354e-13	454789	366606	352427	535481	514323	522746
AHA_2103	A0KK32	RIO1 protein	6.54294e-13	159689	141180	138769	163719	163650	162538
pntA	A0KQF4	NAD(P) transhydrogenase subunit alpha	1.38043e-18	394506	477888	441580	503498	519956	509592
AHA_3717	A0KPG4	CinA, C-terminal	4.66011e-10	174425	209494	163185	174816	170972	177389
AHA_0504	A0KFL1	NADH-dependent iron-containing alcohol dehydrogenase	2.83575e-12	166853	206315	196315	220452	217800	219078
kdkA	A0KEC7	3-deoxy-D-manno-octulosonic acid kinase	3.91307e-12	145330	141196	168051	202486	204632	193625
AHA_1363	A0KI01	Uncharacterized protein	2.06756e-11	216676	213216	217497	340828	303487	312708
AHA_1684	A0KIW9	Histidine ABC transporter, ATP-binding protein	2.29289e-13	245121	202006	238282	231567	239123	235157
pstB	A0KM15	Phosphate import ATP-binding protein PstB	1.90694e-13	157570	167528	166897	142689	135909	143530
AHA_1540	A0KIH7	Transcriptional regulator, TetR family protein	1.39362e-11	173974	185693	182010	171333	174164	169695
uvrB	A0KL12	UvrABC system protein B	1.08379e-19	210168	231013	202750	205552	215031	218195
AHA_3074	A0KMS5	Extracellular tungstate binding protein	2.17679e-13	367817	372418	354081	354835	358474	348328
AHA_2945	A0KME8	Ubiquinol oxidase polypeptide I	8.76592e-19	404052	423598	415664	416936	429146	432128
AHA_3642	A0KP97	Acyl-CoA thioester hydrolase YbgC	3.53072e-11	196661	211033	209598	196892	205439	205649
AHA_2269	A0KKJ1	Putative polyhydroxyalkanoic acid system protein	6.75281e-15	273569	295796	332690	247043	125768	251564
cspD	A0KJD5	Cold shock domain protein CspD	4.21087e-11	195085	257407	298819	262844	260018	260627
AHA_2551	A0KLB0	Uncharacterized protein	8.60281e-18	266812	234699	162912	227618	259360	159588
fruR	A0KKS1	Fructose repressor	4.60286e-12	219833	232709	226331	266503	287204	281694
ccoO	A0KKL8	Cytochrome c oxidase, Cbb3-type, subunit II	7.43281e-13	526282	505880	425727	440041	475111	471031
AHA_3462	A0KNT7	Uncharacterized protein	5.8425e-12	107255	110433	137333	93811.9	93911	99208.1
srlR	A0KQX1	Glucitol operon repressor	5.6827e-13	159514	169162	187644	166672	173161	169677
tyrA	A0KIU0	T-protein	7.0969e-12	248672	229422	231244	260749	270033	266868
AHA_0282	A0KEZ4	Acetyltransferase	6.35835e-17	244003	238929	244862	289528	267221	268659
msrP	A0KQD0	Protein-methionine-sulfoxide reductase catalytic subunit MsrP	5.69125e-10	234668	266915	233450	226906	227987	236977
nqrB	A0KHC7	Na(+)-translocating NADH-quinone reductase subunit B	7.24926e-11	439767	522940	443961	414007	455187	456667
AHA_0055	A0KEC0	Uncharacterized protein	7.86081e-13	187499	200880	187484	143562	132314	128640
AHA_3770	A0KPL7	Adenylate cyclase	1.51332e-12	149803	104206	103379	144344	128696	152837
AHA_3749	A0KPJ6	Uncharacterized protein	1.24132e-11	190081	192902	174445	165092	168291	168035
AHA_1479	A0KIB6	Arsenate reductase	3.90488e-13	219814	224305	229776	221551	210412	204522
mrdA	A0KN94	Peptidoglycan D,D-transpeptidase MrdA	1.32861e-07	13407.4	16364.8	15415.7	16047.4	17844	19672.6
AHA_2871	A0KM74	SNF2 family helicase	9.96623e-14	201623	235873	219750	216486	218372	223930
AHA_0051	A0KR05	Universal stress protein	3.50595e-18	558189	549333	514588	406780	446133	449188
rseB	A0KGE8	Sigma-E factor regulatory protein RseB	1.57221e-13	266009	296521	234786	251491	255928	239319
AHA_3819	A0KPR1	Uncharacterized protein	1.14302e-12	230331	203111	214496	146334	120694	208570
AHA_0974	A0KGX0	Conserved domain protein	1.33596e-08	194093	237683	254199	197676	200933	199002
AHA_2231	A0KKF4	Putative glutathione S-transferase protein	4.20341e-12	262886	312875	289220	297178	322823	314678
flmB	A0KQM3	Lipopolysaccharide O-Ag biosynthesis protein FlmB	2.90646e-14	223141	225849	231612	145105	158103	159132
AHA_2215	A0KKD8	Transcriptional regulator, LuxR family protein	1.42633e-12	175044	181647	166242	212347	194268	192652
AHA_1309	A0KHU9	Putative lipoprotein	1.99032e-17	275651	272277	265150	299411	290894	284722
AHA_1562	A0KIJ7	NAD dependent epimerase/dehydratase family protein	2.7723e-15	210374	195451	207769	185208	177762	181317
AHA_1995	A0KJS5	Protein kinase:Leucine-rich repeat	8.11398e-22	182537	191811	188977	124578	130227	138259
AHA_1884	A0KJG4	Putative pterin-4-alpha-carbinolamine dehydratase	1.36438e-12	506038	573110	512282	477031	498718	485509
AHA_0427	A0KFD4	Uncharacterized protein	1.24127e-10	159389	143991	167615	192385	174881	172581
dnaG	A0KGI6	DNA primase	1.80423e-10	166118	166622	166226	167079	157221	166288
aroB	A0KN28	3-dehydroquinate synthase	4.04618e-15	355049	351629	249707	359666	362319	355017
AHA_1867	A0KJE7	ATPase, AAA family	2.21414e-16	208055	202325	197564	186282	182813	192164
napB	A0KIM4	Periplasmic nitrate reductase, electron transfer subunit	9.75706e-12	182910	199011	212817	224968	227749	249356
hflB	A0KNF0	ATP-dependent zinc metalloprotease FtsH	8.84375e-15	424956	501075	558075	516624	547642	548535
AHA_1094	A0KH85	Hydrolase	3.4916e-13	292124	249247	245004	303742	297528	306784
AHA_3898	A0KPY6	Secreted protein	2.51215e-12	197270	166798	226238	176497	185399	179926
AHA_3931	A0KQ19	Mce family protein	1.24704e-11	365377	328964	330146	405913	327580	347704
hutU	A0KF86	Urocanate hydratase	7.06417e-16	763127	882819	980622	843747	826254	824931
AHA_3388	A0KNM6	Outer-membrane lipoprotein carrier protein	1.02726e-08	151458	154045	103395	158756	144099	157649
AHA_0243	A0KEV5	Putative aldehyde dehydrogenase	3.7656e-14	376653	380024	429716	376632	384121	395349
AHA_0211	A0KES3	Generic methyltransferase	9.87636e-15	289316	271698	296911	303728	303138	311196
AHA_2704	A0KLR1	Glutamate synthase [NADPH] small chain	1.26679e-14	280123	271013	294987	235119	238491	249726
nrdR	A0KNH2	Transcriptional repressor NrdR	1.135e-13	129288	103399	112670	133392	131635	136065
prmC	A0KMZ7	Release factor glutamine methyltransferase	2.88492e-11	255900	234539	227086	227551	232008	221132
AHA_3206	A0KN46	Glycerophosphoryl diester phosphodiesterase family protein	4.56063e-16	223318	224866	209991	253651	254308	249154
rbsD	A0KKN1	D-ribose pyranase	7.40363e-11	467390	470432	401876	336774	335686	322970
cysN	A0KP35	Sulfate adenylyltransferase subunit 1	7.38423e-12	159771	155227	193268	151219	185612	145968
AHA_3212	A0KN52	Uncharacterized protein	1.72696e-09	207684	206209	235048	250986	238546	244808
AHA_4236	A0KQV7	Cytochrome c5	9.21532e-14	297904	333555	331070	230140	232599	243464
AHA_4240	A0KQW1	SufE protein	2.46322e-12	173046	173185	185778	158147	160743	166581
gppA	A0KEG8	Guanosine-5'-triphosphate,3'-diphosphate pyrophosphatase	1.07849e-16	212760	207807	210063	242373	241504	244795
AHA_1466	A0KIA3	Inosine-uridine preferring nucleoside hydrolase superfamily	6.93949e-14	262596	230346	275197	315208	362973	352354
AHA_3382	A0KNM0	3-oxoacyl-[acyl-carrier-protein] synthase II	3.18013e-10	151102	166588	160592	178444	177932	178106
selO	A0KQK0	Protein adenylyltransferase SelO	4.20341e-12	165650	212211	138625	216935	218125	239324
AHA_3481	A0KNV4	Uncharacterized protein	0.00857233	42564.3	13317.5	189278	97207.4	78605.1	111762
AHA_1224	A0KHL4	Uncharacterized protein	2.66187e-13	457150	365771	412911	399157	397961	399986
AHA_1843	A0KJC6	Uncharacterized protein	5.31097e-20	204419	249687	244249	177541	187446	181974
AHA_3969	A0KQ52	Uncharacterized protein	7.77359e-11	126251	137427	148214	123153	144071	126953
AHA_3186	A0KN26	Site-specific DNA-methyltransferase (adenine-specific)	9.02911e-14	164634	163378	188946	180702	186315	184940
AHA_2008	A0KJT8	5'-deoxynucleotidase AHA_2008	3.379e-14	183486	176623	186932	177960	204444	202794
argE	A0KFU9	Acetylornithine deacetylase	9.54937e-13	255553	136436	263724	188563	175088	194352
AHA_0067	A0KEB6	Response regulator receiver domain	7.08491e-15	188896	182418	192851	185450	187260	188662
AHA_2848	A0KM51	Phosphoesterase	1.95132e-09	208446	658790	594275	165279	169816	192719
sbcD	A0KMP7	Nuclease SbcCD subunit D	2.9449e-12	212006	224774	237076	198527	206313	210621
AHA_0340	A0KF47	Uncharacterized protein	1.34183e-15	185215	153789	168328	150615	158334	162749
cysZ	A0KHL6	Sulfate transporter CysZ	8.55991e-12	248433	309826	267281	244003	237578	258562
AHA_1010	A0KH06	Import inner membrane translocase, subunit Tim44	1.9299e-15	134570	113122	130374	80878.3	84073.1	114723
AHA_0612	A0KFW9	Oligoendopeptidase F	1.53938e-12	410998	385688	338526	346566	304948	377600
hchA	A0KMW9	Chaperone protein HchA	4.59265e-12	234206	199523	211614	229803	231576	240707
AHA_4179	A0KQQ1	Putative FlmD	3.53572e-18	287948	242881	311595	280887	281659	269072
AHA_2385	A0KKV7	HAD-superfamily (Subfamily IA) hydrolase	6.17342e-11	202339	211801	228390	204272	199855	189422
hisF	A0KKB0	Imidazole glycerol phosphate synthase subunit HisF	1.61509e-12	347753	343352	359747	309037	325245	323512
secY	A0KF41	Protein translocase subunit SecY	5.4812e-14	291847	357491	356092	476776	466303	360870
hemH	A0KL51	Ferrochelatase	2.18681e-14	203878	203620	202120	203854	200938	215262
nuoB	A0KJ66	NADH-quinone oxidoreductase subunit B	2.01036e-15	535972	546891	519019	392868	363546	384550
AHA_1694	A0KIX9	Uncharacterized protein	3.90905e-06	189926	146188	236924	276867	277323	519119
AHA_1912	A0KJJ2	DNA-damage-inducible protein I	1.96321e-16	209482	295108	250013	246946	219334	258167
AHA_1155	A0KHE5	GGDEF domain protein	8.32841e-14	235041	197406	240645	236554	221187	232392
AHA_3946	A0KQ29	DNA-binding protein	3.82572e-10	107907	96246.5	167018	157187	133627	87114.7
AHA_3573	A0KP42	Uncharacterized protein	4.97319e-07	183453	229846	212243	177162	169882	195833
rfaH	A0KGQ9	Transcription antitermination protein RfaH	6.18949e-10	168126	154399	174248	179140	190529	195278
AHA_3603	A0KP72	Phosphatase YbhA	4.99209e-13	312811	313284	288611	247816	281999	263828
AHA_0656	A0KG13	Arginine ABC transporter, periplasmic arginine-binding protein ArtI	3.75078e-14	544921	551131	552004	599505	593725	475236
pntB	A0KQF3	NAD(P) transhydrogenase subunit beta	5.28743e-14	326714	367234	406834	632198	424955	453881
AHA_1572	A0KIK7	HD domain protein	6.5065e-14	349917	305032	308868	339240	355800	345155
AHA_3821	A0KPR3	Transcriptional regulator, AsnC family	7.31187e-12	179573	168071	196936	155325	135070	134560
arnB	A0KGY8	UDP-4-amino-4-deoxy-L-arabinose--oxoglutarate aminotransferase	8.36996e-17	495588	401830	380005	452366	455729	462981
rbsK	A0KKN5	Ribokinase	1.96507e-15	336948	336451	307723	271167	275204	286906
AHA_1644	A0KIS9	2,5-diketo-D-gluconic acid reductase B	1.39669e-11	240777	257176	250704	202387	253210	247035
syd	A0KHE8	Protein Syd	2.2816e-12	258626	198573	224319	212709	221946	237179
rnfG	A0KLJ6	Ion-translocating oxidoreductase complex subunit G	4.93035e-12	225660	226018	212569	193552	204888	208376
dtd	A0KEZ2	D-aminoacyl-tRNA deacylase	3.29798e-14	235223	227485	199828	223983	233282	223356
lolD	A0KJT6	Lipoprotein-releasing system ATP-binding protein LolD	5.08688e-13	204472	197229	195957	218926	213447	216900
AHA_0543	A0KFQ0	UPF0178 protein AHA_0543	1.18491e-11	271465	203757	283350	263259	253938	194319
AHA_1703	A0KIY8	Uncharacterized protein	1.55016e-13	272242	299478	277204	270510	277367	281566
AHA_3721	A0KPG8	Transcriptional regulator, MarR family	2.18361e-14	220776	254596	248503	214559	237792	227511
AHA_0085	A0KEF7	Uncharacterized protein	3.98996e-14	239774	240630	147070	254414	255101	185937
AHA_0405	A0KFB2	Uncharacterized protein	1.39185e-11	269691	330606	339777	330303	290679	277698
rimK	A0KFE0	Probable alpha-L-glutamate ligase	3.87135e-11	337188	286815	372628	232412	344741	271963
cpdA	A0KPL0	3',5'-cyclic adenosine monophosphate phosphodiesterase CpdA	9.00686e-14	214872	230604	226537	168341	190901	188985
mtnN-1	A0KGU9	MTA/SAH nucleosidase	1.22946e-12	318554	344440	328666	242117	232034	233034
surE	A0KGH8	5'-nucleotidase SurE	7.54576e-18	192218	178682	195496	170291	174839	178481
cysB	A0KJ90	HTH-type transcriptional regulator CysB	1.04112e-14	206927	182218	203499	478695	252433	461003
AHA_3141	A0KMZ0	Hemerythrin HHE cation binding domain subfamily, putative	6.83377e-14	215506	219435	247191	244483	234334	237207
AHA_3201	A0KN41	Uncharacterized protein	3.24705e-08	196477	217222	219393	210821	216956	70380.5
AHA_1739	A0KJ24	Rhodanese domain protein	8.17874e-12	328588	330782	330662	288973	325186	332580
fliL-2	A0KI09	Flagellar protein FliL	2.18738e-14	535705	546443	424983	464947	446292	481158
AHA_2951	A0KMF4	Uncharacterized protein	1.87308e-13	260270	260564	262621	271943	278980	279312
AHA_3390	A0KNM8	Phenylalanine and histidine ammonia-lyase	2.09704e-10	189150	237538	221480	215895	154068	172456
AHA_1676	A0KIW1	Putative beta-barrel assembly-enhancing protease	1.68941e-12	224850	243124	217222	239316	239739	226635
fliM	A0KI10	Flagellar motor switch protein FliM	1.96478e-10	253379	260428	218287	225176	258420	244829
AHA_2221	A0KKE5	Metallo-beta-lactamase family protein	1.28201e-19	184478	197327	184975	202133	198617	201344
AHA_0968	A0KGW4	HutZ protein	1.20762e-16	109040	74353	79370.6	80780.3	80029.4	70524.5
AHA_0357	A0KF64	Uncharacterized protein	2.82544e-12	182527	230524	229737	220862	218180	220920
AHA_0509	A0KFL6	Thioesterase family protein	1.86037e-09	245151	225541	239366	219112	219961	221327
AHA_0993	A0KGY9	UDP-glucose 6-dehydrogenase	4.26791e-17	585220	480661	498521	440916	431503	442477
AHA_3658	A0KPB3	Periplasmic murein peptide-binding protein	1.09553e-12	363004	385726	351246	328053	328841	312476
folA	A0KNL5	Dihydrofolate reductase	9.29934e-14	247403	217243	230677	228090	241164	239251
dusB	A0KNY3	tRNA-dihydrouridine synthase B	1.53553e-12	131759	132743	138030	189297	172498	165811
lexA	Q44069	LexA repressor	7.15028e-15	163712	159060	170340	194448	179084	180706
ilvY	A0KEM0	Transcriptional regulator IlvY	3.95312e-13	254150	260220	268188	257950	248655	261260
AHA_0787	A0KGD9	Uncharacterized protein	2.26327e-10	284346	285048	281828	265176	257442	274842
AHA_0071	A0KEE4	Uncharacterized protein	2.36052e-13	135734	169982	122638	109725	137815	107964
AHA_0367	A0KF74	Transcriptional regulator, TetR family	1.01883e-15	236524	224042	237887	223412	220744	231787
AHA_3093	A0KMU2	Peptide ABC transporter, periplasmic peptide-binding protein	1.04625e-13	338129	288764	322345	312248	307910	321569
queF	A0KHE7	NADPH-dependent 7-cyano-7-deazaguanine reductase	2.33426e-14	245870	255048	224890	187608	208061	213974
AHA_0678	A0KG35	Nodulation protein NolR	1.45912e-11	221256	249891	229413	226364	226313	231304
AHA_0742	A0KG99	Putative ATP-dependent RNA helicase RhlE	1.91723e-15	193711	196156	188548	191589	190317	193152
AHA_1844	A0KJC7	ImpA-related domain protein	2.89894e-11	250447	292877	245752	223705	220372	223617
AHA_2080	A0KK09	Acyl-CoA dehydrogenase family member 8	4.17732e-10	199233	331278	46388.4	17815	188328	189062
AHA_0863	A0KGL4	Pseudouridine synthase	2.06176e-14	179629	239072	135368	152354	161169	155601
AHA_1515	A0KIF2	Putative alpha-L-glutamate ligase homolog	4.31739e-14	274720	299912	264991	253211	254761	235886
AHA_2115	A0KK38	UPF0253 protein AHA_2115	1.25284e-09	65523.1	94968.7	166670	66616.1	79947.8	80152.5
AHA_1211	A0KHK1	Esterase/lipase	1.09313e-22	198045	185767	204280	227740	217245	212037
ribE-3	A0KNH0	Riboflavin synthase, alpha subunit	3.19216e-11	214300	191158	209475	222207	232378	235268
fbp	A0KJT2	Fructose-1,6-bisphosphatase class 1	1.52637e-15	980218	1.1684e+06	962549	881658	861871	877885
AHA_0172	A0KEP0	PTS sysytem, mannitol-specific enzyme II, B component	3.90488e-13	303645	288655	238286	236182	139269	246789
dnaA-2	A0KM21	Chromosomal replication initiator protein DnaA	6.32831e-12	207848	197492	221364	231290	197078	201237
AHA_0429	A0KFD6	Acetyltransferase, GNAT family	1.3926e-12	282395	271769	267181	266511	245285	269852
rlmD	A0KGG9	23S rRNA (uracil(1939)-C(5))-methyltransferase RlmD	1.27415e-14	214343	187840	178764	190801	193125	196542
rnhA	A0KIK4	Ribonuclease H	2.56054e-12	215542	227134	217076	216698	231654	218914
AHA_1359	A0KHZ7	Structural toxin protein RtxA	1.32837e-11	347081	307614	249355	435645	433404	367104
AHA_1976	A0KJQ6	Electron transfer flavoprotein beta-subunit	2.1523e-13	258817	233816	268054	226550	226847	248507
AHA_3001	A0KMK4	Succinate-semialdehyde dehydrogenase (NADP+)	1.20791e-16	234759	251092	269325	247393	253604	252862
AHA_1888	A0KJG8	Inner membrane protein YfiN	1.87896e-11	961273	295339	366779	298691	296543	273878
AHA_1861	A0KJE1	Putative surface antigen	5.59759e-14	203715	197993	220798	196613	197522	195600
asnB	A0KLL5	Asparagine synthase (Glutamine-hydrolyzing)	7.90812e-14	367970	364644	415230	384042	378763	407803
AHA_0713	A0KG70	Ferredoxin--NADP reductase	8.19382e-15	332105	275053	287169	372913	363529	368650
fnr	A0KKM5	Fumarate and nitrate reduction regulatory protein	2.48361e-14	318490	303161	292602	304211	304410	293410
modA	A0KIN0	Molybdate ABC transporter, periplasmic molybdate-binding protein	1.2182e-14	256204	345076	311053	315146	303944	312502
AHA_3131	A0KMY0	Putative pre-16S rRNA nuclease	5.35315e-14	362596	218230	222786	373670	366710	385859
nudJ	A0KI54	Phosphatase NudJ	1.77697e-12	361522	349153	314036	325916	353979	336910
flgI	A0KM38	Flagellar P-ring protein	2.41846e-12	355429	332152	331165	342047	352713	349043
AHA_1819	A0KJA3	Corrinoid adenosyltransferase	2.40768e-12	241887	267031	242415	230297	229273	213394
AHA_1892	A0KJH2	Uncharacterized protein	8.06412e-13	328376	230525	213690	201025	203594	207864
AHA_0488	A0KFJ5	HD-GYP domain	9.45643e-14	248885	260625	238913	253687	240835	253590
AHA_4228	A0KQU9	Putative heptosyltransferase III	2.23333e-17	264133	262751	238829	251537	252991	248145
AHA_4210	A0KQT2	MutT/nudix family protein	1.77707e-11	173601	150366	179715	199480	263537	185106
fliG	A0KI04	Flagellar motor switch protein FliG	3.69919e-18	236794	225398	211298	255372	264471	257745
pepQ	A0KEL3	Xaa-Pro dipeptidase	4.95841e-14	350205	378659	364625	411840	406039	412965
AHA_4241	A0KQW2	ThiF domain protein	4.86237e-13	227509	256656	249832	233143	212225	218460
selA	A0KL70	L-seryl-tRNA(Sec) selenium transferase	1.13959e-14	217931	270603	195097	204138	204952	249875
lpxB	A0KHH6	Lipid-A-disaccharide synthase	5.60449e-15	221810	194523	196208	237946	241723	248197
AHA_1672	A0KIV7	Hydrolase, alpha/beta fold family	9.46178e-15	259373	282326	251404	263051	269174	255971
rfbD	A0KMB0	dTDP-4-dehydrorhamnose reductase	5.02338e-13	242511	258689	187291	252673	240413	252412
AHA_0449	A0KFF6	Uncharacterized protein	2.59571e-14	246052	277374	286644	287185	270963	268578
recJ	A0KNB0	Single-stranded-DNA-specific exonuclease RecJ	7.69154e-14	263203	263126	249823	239081	234254	239686
holB	A0KKI0	DNA polymerase III, delta' subunit	1.27631e-11	244335	268676	239516	226144	232227	226377
fliL-1	A0KEP7	Flagellar protein FliL	2.56066e-11	348389	323100	270151	339818	331606	346074
glsA	A0KNV3	Glutaminase	2.97048e-15	300725	342301	304245	247806	207727	241978
AHA_2933	A0KMD6	Inhibitor of vertebrate lysozyme	4.63876e-14	250013	208259	238009	270480	277492	281784
AHA_2587	A0KLE6	Oligoendopeptidase F	1.40469e-13	279894	294746	278191	279244	300492	295638
AHA_3500	A0KNX3	Dipeptide/tripeptide permease	4.20132e-16	254023	306320	259714	265007	257619	258874
AHA_0370	A0KF77	Ribosomal RNA small subunit methyltransferase D	3.71632e-11	194709	206891	209132	186214	180804	178077
AHA_3722	A0KPG9	Uncharacterized protein	1.16205e-14	183805	210775	191903	199313	194375	218057
AHA_2431	A0KKZ5	Alpha-1,4 glucan phosphorylase	3.86349e-18	456860	517071	485363	512731	490059	495285
AHA_4017	A0KQ94	D,D-heptose 1,7-bisphosphate phosphatase	1.10826e-11	173345	173190	183400	189295	181030	207531
cheZ	A0KI22	Protein phosphatase CheZ	8.18125e-14	258542	268759	252876	262995	273232	259943
AHA_3045	A0KMP6	Exonuclease SbcC	4.24552e-13	336214	297943	312207	306513	307880	297812
ald	A0KEW0	Alanine dehydrogenase	1.97524e-13	373528	329165	389001	413005	437819	402180
AHA_1631	A0KIR6	Transcriptional regulator, LysR family	7.86081e-13	290635	19504	623928	230232	244886	238337
AHA_2585	A0KLE4	UPF0227 protein AHA_2585	1.36978e-12	428566	359499	453274	581075	571564	583912
nfo	A0KK26	Probable endonuclease 4	1.08249e-13	277563	264837	271251	265289	272564	288694
hrpA	A0KKE0	ATP-dependent helicase HrpA	7.37057e-16	217171	235882	249856	278729	268994	282058
tatA	A0KEF9	Sec-independent protein translocase protein TatA	4.28941e-15	809140	725581	610650	974194	999903	1.02466e+06
AHA_3994	A0KQ77	Catalase	4.82733e-18	676308	573041	585541	581655	563926	593340
flgN	A0KM50	Flagellar protein FlgN	1.86415e-16	229906	244317	238257	233078	239714	222164
AHA_1084	A0KH76	Helix-turn-helix domain protein	1.92033e-12	231564	249893	239937	199306	212550	211509
recQ	A0KQK2	ATP-dependent DNA helicase RecQ	6.44908e-14	214990	230802	233174	218374	217566	222704
mutY	A0KPN4	Adenine DNA glycosylase	6.30181e-12	255593	251829	259537	256292	255495	278294
AHA_1871	A0KJF1	tRNA-(Ms[2]io[6]A)-hydroxylase	4.98404e-14	224570	238684	237259	208857	217778	207942
purD	A0KGJ1	Phosphoribosylamine--glycine ligase	5.27309e-16	351278	391866	407658	299214	289819	298564
cpxA	A0KEQ7	Sensor histidine kinase CpxA	5.65738e-06	375117	355575	337231	269990	292264	300157
AHA_0392	A0KF99	Type IV pilin	2.35498e-11	306806	246452	275462	276880	282750	262468
moaD	A0KIM8	Molybdopterin converting factor, subunit 1	2.54231e-13	267175	356948	259273	229461	249916	246046
AHA_2400	A0KKW4	Transcriptional regulator, LysR family	1.64369e-13	249500	238173	246769	254174	266973	252145
AHA_3005	A0KMK8	Uncharacterized protein	7.56807e-09	176633	120221	202153	205794	195806	198733
AHA_1878	A0KJF8	Phage shock protein A	2.3009e-13	269624	311763	270529	366190	378883	383833
purH	A0KGJ2	Bifunctional purine biosynthesis protein PurH	6.15778e-15	372138	412352	463487	394733	390711	386896
AHA_0244	A0KEV6	DNA-binding protein	7.2973e-12	344778	304950	310982	327714	273665	277869
AHA_2992	A0KMJ5	Vibriobactin utilization protein ViuB	1.56118e-19	212186	232189	190835	177344	169845	180077
folC	A0KLN5	FolC bifunctional protein	1.72737e-10	210870	270559	255528	213677	211792	214666
AHA_3490	A0KNW3	Chemotaxis protein CheV	3.31195e-13	271440	252909	278300	281766	288577	283897
potA	A0KQK8	Spermidine/putrescine import ATP-binding protein PotA	1.00835e-13	206821	228054	239153	203865	201213	194069
mntH	A0KG66	Divalent metal cation transporter MntH	3.11177e-07	248500	387404	280122	215269	216783	213692
AHA_1602	A0KIN7	Methyl-accepting chemotaxis protein	4.91541e-13	320410	349051	342537	426787	429766	431621
AHA_4133	A0KQK5	Mosc domain protein	6.67361e-13	342285	351642	369324	365500	359708	355179
clpS	A0KJD6	ATP-dependent Clp protease adapter protein ClpS	1.74768e-12	239906	192050	201137	196612	193771	191294
rsmJ	A0KEG6	Ribosomal RNA small subunit methyltransferase J	1.46027e-14	254849	239561	264272	204310	200419	203533
AHA_3747	A0KPJ4	Uncharacterized protein	3.20176e-11	241715	250920	205680	204279	187217	186476
tdh	A0KQV6	L-threonine 3-dehydrogenase	6.43516e-18	458977	499261	425339	434403	406460	401890
AHA_1495	A0KID2	Flavodoxin reductase family 1 protein	3.11252e-14	429857	420918	414889	393344	390454	394639
AHA_3829	A0KPS1	Putative Ca2+/Na+ antiporter	8.09768e-21	273487	315178	351733	258734	233906	209343
AHA_1164	A0KHF4	RNA pseudouridine synthase family protein	2.3709e-15	843742	570890	534607	844671	676813	645469
nueB	A0KQQ2	Pseudaminic acid synthase, NeuB	4.84872e-13	281267	348021	267938	271504	270734	287007
arnT	A0KGY4	Undecaprenyl phosphate-alpha-4-amino-4-deoxy-L-arabinose arabinosyl transferase	3.34677e-08	177216	165609	292201	274316	188501	199499
ilvA	A0KQS3	L-threonine dehydratase	6.51074e-11	391493	388505	391688	391449	396118	417845
AHA_2676	A0KLN3	Sulfurtransferase	6.39601e-11	239127	252706	242785	267030	227563	255134
AHA_0775	A0KGC7	Arylsulfatase	5.39846e-12	281525	247329	305721	279365	285598	265419
dapF	A0KFI1	Diaminopimelate epimerase	6.43506e-12	312791	312347	347772	314494	318688	330912
AHA_0137	A0KEK9	GltR	7.37033e-15	285719	278206	305967	313327	305548	308268
AHA_3176	A0KN16	Phosphatase YqaB	2.98652e-15	380676	372646	404002	474115	536052	527126
rfaF	A0KEN7	Lipopolysaccharide heptosyltransferase II	1.50668e-13	254826	249228	267015	176800	161348	176214
AHA_3320	A0KNF8	Geranyltranstransferase	8.76064e-15	269874	273652	284823	300244	295193	301877
AHA_2580	A0KLD9	UPF0145 protein AHA_2580	9.99108e-13	247349	252132	239704	276400	266622	254746
gspL	A0KFT4	Type II secretion system protein L	5.47633e-13	430791	454430	391064	395118	376280	379396
AHA_4077	A0KQF1	UPF0597 protein AHA_4077	2.69153e-12	296521	283813	291002	323507	315908	316964
AHA_2819	A0KM22	Uncharacterized protein	2.72005e-13	277238	292146	284880	287557	297827	288332
AHA_1528	A0KIG5	Chitobiase	1.402e-18	307354	355766	402241	354017	355174	364893
moaE	A0KIM9	Molybdopterin converting factor, subunit 2	4.97308e-13	222904	193246	219691	220053	221627	216473
AHA_4142	A0KQL4	Uncharacterized protein	3.85646e-13	274545	259293	266089	287536	289625	288213
dnaE	A0KHH8	DNA polymerase III subunit alpha	3.27603e-15	292888	277936	280334	275180	240119	274535
cysE	A0KER0	Serine acetyltransferase	1.24977e-14	379077	384618	354736	333518	393574	381594
AHA_3651	A0KPA6	Oxidoreductase, short-chain dehydrogenase/reductase family	2.01972e-13	347875	311836	319771	330658	340484	333482
trpCF	A0KMC9	Multifunctional fusion protein	1.73451e-12	413773	439544	429933	419050	444904	434645
rnfC	A0KLJ4	Ion-translocating oxidoreductase complex subunit C	8.95159e-13	211082	198803	195316	275341	259518	275020
rarD-1	A0KEV3	RarD protein	8.79385e-08	146561	173056	161699	176326	307220	160729
AHA_1932	A0KJL2	UPF0260 protein AHA_1932	4.7197e-12	254842	245122	258641	227026	242878	244376
murI	A0KEF2	Glutamate racemase	5.485e-13	325076	282199	284472	300384	293970	282213
AHA_0920	A0KGR7	Uncharacterized protein	1.76788e-12	268378	280898	288492	221081	217346	214530
AHA_3441	A0KNS9	Nuclease	3.59066e-16	392734	458478	360109	448580	445282	432994
parC	A0KPK2	DNA topoisomerase 4 subunit A	1.87003e-15	236555	305444	242384	367379	366234	401541
AHA_0022	A0KR20	RND transporter, hydrophobe/amphiphile efflux-1 (HAE1) family, MFP subunit	3.40268e-14	1.42414e+06	716389	672634	696685	698202	717230
AHA_0857	A0KGK8	Protein FxsA	4.86672e-12	282504	271800	284136	381742	283197	364501
msrB	A0KP83	Peptide-methionine (R)-S-oxide reductase	3.82017e-12	294208	352481	365068	231266	261082	260699
rnd	A0KKC8	Ribonuclease D	3.11843e-14	287127	289827	293295	280676	288261	299817
priA	A0KQS0	Primosomal protein N'	6.24958e-12	233683	272023	280686	267418	210290	238410
AHA_2406	A0KKX0	Glutathione peroxidase	8.12402e-14	330461	348450	361442	425300	405142	408580
fadJ	A0KK77	Fatty acid oxidation complex subunit alpha	4.76249e-16	388276	262925	344177	410423	384660	388543
AHA_2459	A0KL22	UPF0225 protein AHA_2459	9.77653e-09	275642	254116	253160	216681	216105	449489
AHA_3276	A0KNB6	TldD protein	1.79822e-13	330543	347804	355317	295642	311446	312930
nth	A0KLJ8	Endonuclease III	4.45854e-14	297468	312929	309334	275852	269232	292529
AHA_1444	A0KI81	Oligoketide cyclase/lipid transport protein	1.1309e-14	227390	216041	238510	198776	207097	203579
argG	A0KFV3	Argininosuccinate synthase	1.22245e-18	835161	749810	859573	923989	863022	879666
metN	A0KGR2	Methionine import ATP-binding protein MetN	3.13753e-13	320066	356660	340114	345982	336643	352805
AHA_2677	A0KLN4	Protein DedD	1.77303e-12	185573	183189	263916	192421	186933	191090
gap-1	A0KNJ9	Glyceraldehyde-3-phosphate dehydrogenase	1.10598e-23	415118	456978	499700	414208	377064	389831
sdaA-2	A0KK61	L-serine ammonia-lyase	2.26805e-13	440115	426880	406443	458023	395725	470094
nqrF	A0KHD1	Na(+)-translocating NADH-quinone reductase subunit F	2.28253e-14	553231	645858	667226	779827	800152	766785
AHA_1275	A0KHR5	Protein YciN	2.61429e-15	335258	381680	337137	495614	510126	536014
selU	A0KKE6	tRNA 2-selenouridine synthase	1.53409e-11	250881	237431	257405	216049	208186	203750
rsmF	A0KKI5	Ribosomal RNA small subunit methyltransferase F	1.11866e-14	301309	300106	324397	299424	294433	297579
AHA_0733	A0KG90	Alkyl hydroperoxide reductase AhpD	5.95204e-16	356181	307753	317856	399128	404936	423656
AHA_3664	A0KPB9	Pyridoxal phosphate homeostasis protein	5.69822e-12	328255	312527	321239	301257	295052	306988
AHA_1795	A0KJ79	L-allo-threonine aldolase	2.05752e-11	358333	373782	383761	325898	376463	354530
ccmB	A0KI32	Heme exporter protein B	1.37228e-11	396624	373820	422291	329334	335357	347469
AHA_4252	A0KQW8	Chromosome segregation ATPase	8.86845e-13	173866	179576	155240	134735	117798	121531
AHA_2347	A0KKR9	Phosphofructokinase	1.08249e-13	735145	783814	707305	509554	508110	524808
bioH	A0KF11	Pimeloyl-[acyl-carrier protein] methyl ester esterase	3.27806e-11	212342	229594	234777	188279	277555	227747
AHA_1977	A0KJQ7	Electron transfer flavoprotein alpha-subunit	2.05754e-10	347872	320504	362317	276402	277870	278018
smpB	A0KI80	SsrA-binding protein	1.63774e-10	241856	287677	274202	327109	279501	272015
dnaQ	A0KIK5	DNA polymerase III subunit epsilon	3.10189e-12	338428	320408	277399	280990	281544	288597
AHA_3376	A0KNL4	Glycine betaine/L-proline ABC transporter, ATP binding protein	6.56412e-14	169837	259781	299980	333927	332487	338137
AHA_3496	A0KNW9	YciI domain protein	1.00361e-13	369241	369480	338035	305943	288261	302646
uvrY	A0KLX8	Response regulator UvrY	1.96557e-13	303375	302215	301990	303919	313859	315887
malQ	A0KP86	4-alpha-glucanotransferase	2.99297e-15	807008	976846	835248	758451	682571	727910
AHA_4144	A0KQL6	CreA	1.38506e-10	336842	349924	339461	268782	263888	259240
AHA_3182	A0KN22	Uncharacterized protein	6.51943e-11	171458	176650	205286	195409	191445	222792
AHA_0347	A0KF54	Uncharacterized protein	2.2743e-12	257352	248749	305712	385877	399666	408919
AHA_3980	A0KQ63	Putative HTH-type transcriptional regulator YeeY	6.28329e-14	298384	280527	311412	310024	290625	318392
cheY	A0KI21	Chemotaxis protein CheY	1.0403e-15	264206	311714	254750	308147	270346	265746
clpP	A0KJU1	ATP-dependent Clp protease proteolytic subunit	1.09534e-13	769181	839584	812007	801951	828719	830666
AHA_1654	A0KIT9	Phospho-2-dehydro-3-deoxyheptonate aldolase	3.35204e-13	467024	442305	434359	486283	493591	493143
AHA_1513	A0KIF0	Hydrogen peroxide-inducible genes activator	1.21518e-14	330391	350500	367245	355751	348835	333098
AHA_3275	A0KNB5	Flavodoxin	7.59906e-13	307805	288192	295005	326937	320114	322127
fliD	A0KIY6	Flagellar hook-associated protein 2	1.04646e-14	197549	231103	229042	308532	275995	284298
lpxK	A0KLY1	Tetraacyldisaccharide 4'-kinase	6.36754e-09	139466	116143	219872	133194	211060	198917
AHA_1791	A0KJ75	RNA-binding protein	4.27766e-13	516947	498901	510809	625010	605678	619928
AHA_1240	A0KHN0	Transcriptional regulator, MarR family	7.68034e-11	269422	230398	243579	257545	259227	269393
AHA_3611	A0KP80	Probable NADP-dependent oxidoreductase p1	1.19268e-13	344576	337697	305243	351427	357064	329195
AHA_0871	A0KGL8	Ribonucleotide reductase system	4.0237e-13	205301	219836	248096	75806.8	287023	250535
AHA_0219	A0KET1	Membrane lipoprotein	1.52834e-16	1.08384e+06	980759	907007	966729	1.0216e+06	974854
AHA_0481	A0KFI8	Glutamine amidotransferase, class I	4.02937e-15	406347	497639	516627	385217	378040	387993
alr-1	A0KH11	Alanine racemase	5.46215e-12	418857	364096	348032	452572	450961	435972
glgA	A0KPQ1	Glycogen synthase	9.26991e-16	411268	454209	435404	427055	430537	434053
dapB	A0KLT2	4-hydroxy-tetrahydrodipicolinate reductase	4.7864e-14	398924	459710	353203	455965	457362	423679
AHA_3907	A0KPZ5	Uncharacterized protein	2.31731e-15	1.07096e+06	1.04492e+06	1.05309e+06	1.07972e+06	999877	1.04357e+06
hemF	A0KEX7	Oxygen-dependent coproporphyrinogen-III oxidase	2.6052e-11	317766	352444	353131	283428	258196	190805
AHA_1051	A0KH43	GumN protein	2.27008e-12	280012	299520	308083	317459	329916	340662
nadK	A0KMI8	NAD kinase	9.78057e-11	375997	378084	380476	388091	388882	392430
flgD	A0KM43	Basal-body rod modification protein FlgD	1.43085e-11	236386	279472	295638	288631	280977	270085
moeB	A0KIN4	Molybdopterin synthase sulfurylase MoeB	1.72353e-13	329317	349468	340421	295730	306052	323251
AHA_1964	A0KJP4	Periplasmic binding protein	8.83575e-14	65536.2	65599.5	94758.1	55534.8	56068.3	49934.8
AHA_0411	A0KFB8	Outer membrane protein	1.45284e-13	268965	313860	288162	299309	258556	289260
pabB	A0KKZ9	Para-aminobenzoate synthase, component I	1.5458e-17	340441	305333	333648	315598	303516	310552
murG	A0KPX2	UDP-N-acetylglucosamine--N-acetylmuramyl-(pentapeptide) pyrophosphoryl-undecaprenol N-acetylglucosamine transferase	1.19365e-13	399752	363018	295861	414355	429597	433949
AHA_1307	A0KHU7	Uncharacterized protein	1.061e-13	400794	381997	373688	422412	436590	433088
rnt	A0KLK2	Ribonuclease T	1.42714e-13	277347	350221	337672	347145	353801	350334
pilB	A0KPV7	Type IV-A pilus assembly ATPase PilB	2.51882e-10	206810	355525	351993	323143	358027	182965
AHA_1827	A0KJB0	VgrG protein	6.37239e-12	494918	615096	495083	573074	562490	556584
bioB	A0KIC6	Biotin synthase	2.36912e-11	291754	313654	301936	248204	256915	257473
AHA_0776	A0KGC8	Bifunctional protein PutA	6.53274e-15	771053	743886	720333	603131	621107	624116
astA	A0KN19	Arginine N-succinyltransferase	4.28075e-13	519760	529474	563031	489722	486027	478692
rpsL	A0KQ98	30S ribosomal protein S12	6.172e-15	55944.8	51338	236203	151801	138282	150220
AHA_2129	A0KK52	Uncharacterized protein	5.19055e-05	114368	121774	320532	166742	365155	2119.35
cca	A0KPN1	Multifunctional CCA protein	8.09008e-14	349213	371699	356518	269364	301479	299207
kdpB	A0KED4	Potassium-transporting ATPase ATP-binding subunit	0.000266011	93265.4	291976	501769	108897	63390.9	454751
folD	A0KJD4	Bifunctional protein FolD	4.81139e-16	541681	507642	496547	542979	528106	515050
AHA_0446	A0KFF3	Putative acetyltransferase	4.30041e-11	300930	317354	354254	280644	259203	283706
AHA_3059	A0KMR0	Malate oxidoreductase	3.19129e-15	762371	732888	823166	863485	837657	852519
AHA_2204	A0KKC7	Long-chain-fatty-acid--CoA ligase	5.36311e-14	332620	350749	351236	367835	347048	363273
AHA_3963	A0KQ46	Colicin I receptor	5.15389e-12	127674	151781	102344	131526	131802	132163
leuC	A0KGM7	3-isopropylmalate dehydratase large subunit	1.61509e-12	1.15373e+06	1.25081e+06	287445	1.423e+06	1.38445e+06	1315325
AHA_3396	A0KNN4	Putative acyl carrier protein	4.20341e-12	221588	249164	254159	294461	288657	282484
AHA_0998	A0KGZ4	Uncharacterized protein	5.59601e-13	323333	271418	308727	329503	285646	325447
purM	A0KM24	Phosphoribosylformylglycinamidine cyclo-ligase	7.58228e-15	580316	541252	547314	445498	484858	488383
AHA_2733	A0KLU0	Phospho-2-dehydro-3-deoxyheptonate aldolase	1.23891e-14	366276	347588	377117	394252	388521	398209
AHA_0521	A0KFM8	Outer membrane usher protein	1.57275e-14	455723	416550	356797	515224	525151	498245
AHA_2274	A0KKJ6	PhaF	7.89343e-14	811225	671890	871621	753536	736335	727530
AHA_4050	A0KQC4	Uncharacterized protein	1.0992e-13	263348	242859	297815	207075	197293	207458
AHA_2826	A0KM29	FleQ protein	7.43734e-18	375263	438886	380846	393833	399994	418438
tmcA	A0KPS8	tRNA(Met) cytidine acetyltransferase TmcA	3.45909e-08	292487	347576	385540	314051	31911.5	158635
rep	A0KQV9	ATP-dependent DNA helicase Rep	1.06875e-13	248850	240104	272437	319746	314239	300355
AHA_1312	A0KHV2	Thioredoxin domain protein	2.95807e-13	342686	238657	330369	316433	302492	286952
trmL	A0KEQ6	tRNA (cytidine(34)-2'-O)-methyltransferase	4.7197e-12	397849	392503	352315	320164	323255	347654
hscB	A0KJ35	Co-chaperone protein HscB homolog	5.95465e-17	244644	308394	271903	316020	329946	299900
AHA_0957	A0KGV3	HTH-type transcriptional regulator XapR	0.000232586	473158	406175	171572	548409	469882	405581
AHA_3652	A0KPA7	Uncharacterized protein	4.56063e-16	826850	790222	842061	785971	743007	736479
AHA_0204	A0KER6	HTH-type transcriptional regulator EbgR	2.6587e-17	406250	402324	425231	426355	430093	426699
thiB	A0KGM3	Thiamin/thiamin pyrophosphate ABC transporter, periplasmic thiamin/thiamin pyrophospate-binding protein	2.47628e-15	353460	364507	322228	330949	331514	321134
AHA_3130	A0KMX9	UPF0301 protein AHA_3130	1.81507e-10	321526	336089	336770	329039	331869	324618
cmoB	A0KIF5	tRNA U34 carboxymethyltransferase	3.01102e-15	364670	346442	342710	307016	306456	315649
AHA_3751	A0KPJ8	Uncharacterized protein	5.38018e-12	365797	442640	433439	378706	384570	366664
tyrR	A0KJG6	Transcriptional regulatory protein TyrR	4.26791e-17	413738	419741	363682	365932	371333	379737
mutM	A0KEN2	Formamidopyrimidine-DNA glycosylase	3.94217e-13	352053	359107	323417	333544	313446	356974
AHA_0395	A0KFA2	Msha pilin protein mshb	2.01462e-15	378767	437896	425112	481116	508235	481831
AHA_2547	A0KLA6	Amine oxidase, flavin-containing superfamily	2.6659e-13	316155	327767	283183	317887	345061	334196
gcvT	A0KJ03	Aminomethyltransferase	6.70465e-18	895386	859097	867689	838052	884900	897922
AHA_3277	A0KNB7	Putative PmbA-related protein	7.53049e-20	400572	365298	452104	435976	415830	405265
apaH	A0KGT6	Bis(5'-nucleosyl)-tetraphosphatase, symmetrical	8.80096e-12	332660	371520	371021	280436	273413	273543
AHA_3864	A0KPV2	Pyruvate dehydrogenase complex repressor	9.91601e-12	325167	281810	341918	267298	298014	308116
rdgB	A0KGJ7	dITP/XTP pyrophosphatase	1.55132e-11	84369.4	104892	82028.6	72330.6	76568.1	85511.1
rsmC	A0KPP9	Ribosomal RNA small subunit methyltransferase C	9.17989e-13	331163	369712	348783	352851	358567	328363
orn	A0KNT4	Oligoribonuclease	1.55718e-13	473760	493224	433026	514292	507612	498866
AHA_3078	A0KMS9	Molybdopterin molybdenumtransferase	6.76849e-16	434075	395034	392707	435750	404850	412330
AHA_2423	A0KKY7	Conserved domain protein	3.70469e-17	235644	290772	257498	308248	415450	312821
panE	A0KHB8	2-dehydropantoate 2-reductase	2.43679e-21	324674	369001	345125	331323	327353	330273
AHA_1899	A0KJH9	Exodeoxyribonuclease I	9.8691e-15	328608	327656	419731	260331	256999	253766
pyrB	A0KQG0	Aspartate carbamoyltransferase	2.49216e-12	535024	547504	637532	543942	565126	562673
AHA_4075	A0KQE9	Coenzyme A disulfide reductase	2.97873e-15	382654	393998	377572	381233	378468	386743
dapA-2	A0KPP8	4-hydroxy-tetrahydrodipicolinate synthase	3.02555e-15	718113	703398	706565	701980	694681	691179
AHA_1318	A0KHV8	LysM domain protein	2.83486e-16	398159	402605	395295	298282	319031	301776
rpoN	A0KQ11	RNA polymerase sigma-54 factor	1.72353e-13	447597	395672	440113	428003	419131	424086
aroE	A0KEX8	Shikimate dehydrogenase (NADP(+))	2.21218e-13	491767	451244	522282	466769	519677	500704
AHA_2408	A0KKX2	Probable GMP synthase (Glutamine-hydrolyzing)	3.18947e-12	389640	369348	380750	348466	378199	390329
AHA_2601	A0KLG0	Uncharacterized protein	3.49914e-17	361138	375426	387963	326212	333772	321785
xseB	A0KNF7	Exodeoxyribonuclease 7 small subunit	1.61509e-12	352345	432156	415618	354787	347326	344991
AHA_3383	A0KNM1	3-oxoacyl-(Acyl-carrier-protein) reductase, putative	1.00146e-11	360803	357790	369505	380480	373066	373189
gmk	A0KEC4	Guanylate kinase	1.50542e-12	719716	796816	503412	713910	771340	747331
AHA_3875	A0KPW3	Mutator MutT protein	6.84889e-19	341489	251434	325798	280182	272622	294153
AHA_1169	A0KHF9	UPF0325 protein AHA_1169	2.71316e-15	535340	512757	543293	779660	751110	784609
AHA_4227	A0KQU8	Putative ADP-heptose:LPS	1.12618e-12	455584	411014	398670	454101	445230	461728
ilvB-1	A0KGN4	Acetolactate synthase	3.25041e-17	436033	431295	437166	423892	466263	472845
AHA_0848	A0KGJ9	Oxidoreductase, NAD-binding	2.19631e-12	489276	430597	498055	417474	418299	431807
AHA_2258	A0KKI1	Putative deoxyribonuclease YcfH	8.54551e-14	417673	443719	416461	362716	376859	363250
ubiC	A0KEP8	Probable chorismate pyruvate-lyase	1.5188e-11	380551	346393	369814	373785	380811	400121
AHA_1499	A0KID6	Uncharacterized protein	2.99116e-11	377643	388169	400250	433112	401805	406084
murF	A0KPX6	UDP-N-acetylmuramoyl-tripeptide--D-alanyl-D-alanine ligase	5.20067e-17	550528	485895	420106	432692	453528	585211
dnaX	A0KKD4	DNA polymerase III, subunits gamma and tau	6.66199e-16	347890	357742	367394	337116	366974	339289
AHA_2425	A0KKY9	ABC type drug efflux transporter, fused ATP binding and permease domains	0.000351408	229638	258912	264732	162847	188536	169227
thrB	A0KMM0	Homoserine kinase	4.27563e-20	543928	532475	525195	562232	579687	557268
AHA_3018	A0KMM1	Bifunctional aspartokinase/homoserine dehydrogenase	1.64236e-15	510860	451103	521363	577641	530652	520878
fhs	A0KIN9	Formate--tetrahydrofolate ligase	8.53693e-17	396604	453103	424973	382795	382599	359003
AHA_0610	A0KFW7	Chitin binding protein	1.82737e-14	377955	223083	360750	394295	367712	380397
ispF	A0KGH6	2-C-methyl-D-erythritol 2,4-cyclodiphosphate synthase	4.4852e-13	390751	368849	378533	360304	363132	349154
uppS	A0KHG7	Ditrans,polycis-undecaprenyl-diphosphate synthase ((2E,6E)-farnesyl-diphosphate specific)	2.71316e-15	348438	365059	355004	278865	287944	273629
hflD	A0KI52	High frequency lysogenization protein HflD homolog	6.8369e-14	297842	308446	336526	386594	398759	410510
murE	A0KPX7	UDP-N-acetylmuramoyl-L-alanyl-D-glutamate--2,6-diaminopimelate ligase	3.18121e-17	512177	454807	413604	514017	518694	510241
AHA_1754	A0KJ39	Peptidase B	3.478e-19	545611	544057	537435	507437	507921	499422
AHA_2567	A0KLC6	Uncharacterized protein	1.7398e-11	287815	181602	294276	190816	194128	191813
hutC	A0KF83	Histidine utilization repressor	3.03556e-13	508959	433590	492077	519564	582364	566726
AHA_1551	A0KII8	Peptidyl-prolyl cis-trans isomerase C	4.97069e-13	242834	294921	344795	372363	390692	391749
AHA_3822	A0KPR4	Maltose O-acetyltransferase	2.44899e-17	658467	806469	782270	524515	527491	497037
bioD	A0KIC9	ATP-dependent dethiobiotin synthetase BioD	1.60554e-13	410715	381183	414729	438292	404998	386412
AHA_3295	A0KND5	Uncharacterized protein	1.07136e-10	315274	259796	351182	336340	335023	334525
algQ	A0KPD4	Transcriptional regulatory protein AlgQ	1.93474e-16	519993	395398	507024	494600	379445	162722
AHA_2293	A0KKL5	GAF domain protein	3.35506e-12	437848	414923	438295	371347	343561	373868
AHA_3504	A0KNX7	DNA replication protein, putative	5.88364e-15	426892	421340	466969	438808	452735	444313
AHA_3559	A0KP28	Uncharacterized protein	6.94671e-13	324439	350236	309830	277418	302931	316739
AHA_1205	A0KHJ5	Putative exported protein	1.29282e-13	422225	443258	400626	487473	489376	486160
AHA_4052	A0KQC6	Two-component system, regulatory protein	2.38713e-23	394288	391219	379544	37373.1	346589	75533.3
AHA_2824	A0KM27	Transcriptional activator	2.4599e-22	494014	533708	495652	529154	542140	530752
trpB	A0KMD0	Tryptophan synthase beta chain	3.44061e-14	528733	490621	508433	553407	558472	565449
AHA_2407	A0KKX1	Putative ATP-dependent RNA helicase RhlE	4.79139e-12	366284	386825	326071	434628	415108	423556
glpC	A0KL25	Anaerobic glycerol-3-phosphate dehydrogenase subunit C	3.28447e-22	533210	586648	578365	732705	703240	668629
AHA_0632	A0KFY9	ATP-dependent RNA helicase, dead box family	7.53876e-16	327498	363168	351996	328576	343200	326486
AHA_3587	A0KP56	Uncharacterized protein	4.15284e-14	381788	295321	360869	346464	357577	350966
AHA_4175	A0KQP7	Oxidoreductase, short chain dehydrogenase/reductase family	5.59601e-13	420428	407783	405027	433094	446551	443774
AHA_2741	A0KLU8	Uncharacterized protein	7.67362e-15	726568	653832	664527	677266	680006	661048
AHA_2411	A0KKX5	Uncharacterized protein	5.59189e-15	533522	565776	501253	369388	387988	391305
AHA_2450	A0KL13	Putative transport protein AHA_2450	0.000157059	734489	556199	6438.04	612148	582085	568329
AHA_4059	A0KQD3	Transcriptional regulatory protein ZraR	8.56058e-15	424974	399433	440767	421362	424557	415754
AHA_2124	A0KK47	Transcriptional regulator, MarR family	3.70363e-17	571511	655005	612799	638905	598880	592276
AHA_0947	A0KGU3	Nucleotidyltransferase family protein	7.77389e-21	371084	396064	394421	370871	358950	374039
birA	A0KQB4	Bifunctional ligase/repressor BirA	9.06986e-13	370231	429952	418675	371766	357586	357328
fkpB	A0KG41	Peptidyl-prolyl cis-trans isomerase	1.57275e-14	282696	332055	299968	309509	321155	311763
nadA	A0KP89	Quinolinate synthase A	1.22458e-14	532476	453102	491161	432382	437657	422142
tdk	A0KJA6	Thymidine kinase	1.10598e-23	393123	439305	429748	391120	387265	392908
AHA_2413	A0KKX7	Nudix family protein, MutT subfamily	1.27288e-17	440898	386782	470984	439057	459177	465513
AHA_0872	A0KGL9	PhoH family protein	3.14633e-16	2.00006e+06	1.80526e+06	1.67055e+06	1.60732e+06	1.47515e+06	1.52348e+06
hflX	A0KGS2	GTPase HflX	1.83224e-12	367169	354577	408459	407278	420052	413012
fliA	A0KI20	RNA polymerase sigma factor FliA	2.65564e-12	393559	354762	421794	441691	420762	399086
znuC	A0KPH6	Zinc import ATP-binding protein ZnuC	6.53274e-15	369144	355763	363186	377998	363594	381412
AHA_0471	A0KFH8	Carboxylesterase 2	1.30206e-12	435024	435304	395771	323246	326993	346719
glgC-3	A0KPQ0	Glucose-1-phosphate adenylyltransferase	1.3394e-15	512374	422887	493794	429902	424731	423378
pdxA	A0KGT9	4-hydroxythreonine-4-phosphate dehydrogenase	2.93362e-12	447372	480819	421556	421380	423236	411509
rnk	A0KLZ9	Regulator of nucleoside diphosphate kinase	6.40999e-12	573747	807907	603739	511914	439859	535918
AHA_1381	A0KI19	Site-determining protein	1.24646e-14	376823	333531	377292	441828	427339	470001
AHA_1196	A0KHI6	Serine transporter family protein	4.01399e-13	482433	499608	527384	572883	577830	590265
AHA_2275	A0KKJ7	AcrA1	1.13652e-13	489327	511514	620354	305919	372278	424407
AHA_3233	A0KN73	Nitroreductase family protein	6.23499e-16	1.19355e+06	1.15326e+06	1.09919e+06	1.12438e+06	1.18223e+06	1.19042e+06
AHA_3107	A0KMV6	Oxidoreductase, short-chain dehydrogenase/reductase family	1.24067e-14	247123	576631	443198	475767	495818	526341
AHA_1768	A0KJ53	Response regulator/sensory box/hdig domain protein	5.07576e-09	441793	284162	280987	712452	364248	771484
gshA	A0KG77	Glutamate--cysteine ligase	2.91176e-13	529711	475947	462794	553629	570402	557958
AHA_0009	A0KEA8	Valine--pyruvate aminotransferase	7.65241e-15	542700	580001	592324	581613	581556	590759
AHA_1563	A0KIJ8	Acyl-CoA thioester hydrolase YciA	2.68987e-11	388121	415990	450877	295205	302201	308624
panC	A0KP08	Pantothenate synthetase	4.24317e-17	431957	416008	413662	350049	329746	334047
miaA	A0KGS0	tRNA dimethylallyltransferase	3.38784e-16	442212	425482	481551	419482	441951	410655
AHA_4026	A0KQA3	MukF protein	5.61646e-14	348849	355807	381844	384794	361576	357783
AHA_0818	A0KGH0	GTP pyrophosphokinase (ATP:GTP 3'-pyrophosphotransferase)(PpGpp synthetase I) ((P)ppGpp synthetase)	4.06116e-17	619000	583822	582263	570090	597172	544051
rlmH	A0KN93	Ribosomal RNA large subunit methyltransferase H	1.13407e-12	400313	427895	404758	383857	389211	416535
phnD	A0KQT5	Phosphonate ABC transporter, periplasmic phosphonate-binding protein	1.10729e-13	468711	506103	429136	409807	430961	404970
AHA_1788	A0KJ72	LemA protein	3.43947e-16	383730	385607	329758	534443	419551	361770
hutH	A0KF87	Histidine ammonia-lyase	7.38111e-14	619567	573198	657878	674748	667223	684071
AHA_1717	A0KJ02	Protein VisC	2.18738e-14	321358	379367	392355	367906	387624	383123
AHA_3713	A0KPG0	Aspartokinase	1.84668e-14	444233	445710	436793	438561	412125	434001
AHA_0559	A0KFR6	2',3'-cyclic-nucleotide 2'-phosphodiesterase	3.14528e-21	828208	978436	685335	1.00238e+06	980299	993231
mfd	A0KJT3	Transcription-repair-coupling factor	7.08491e-15	333895	321993	354421	375568	370653	359860
pncB	A0KQT4	Nicotinate phosphoribosyltransferase	7.16285e-12	289960	297921	307078	326698	314035	320332
yajC	A0KJ21	Sec translocon accessory complex subunit YajC	4.37182e-20	1.29589e+06	1.56825e+06	1.34052e+06	1214462	1175785	1.15938e+06
epd	A0KGD2	D-erythrose-4-phosphate dehydrogenase	1.18236e-11	439025	427539	477511	431321	446238	454415
AHA_0902	A0KGP9	HIT family hydrolase	1.40697e-10	425270	414534	397687	304647	298690	283988
smg	A0KEX3	Protein Smg homolog	8.80096e-12	538166	544107	519170	484299	487662	478430
AHA_4211	A0KQT3	Pyrazinamidase/nicotinamidase	7.18344e-11	349063	445691	412910	380700	385069	389509
murD	A0KPX4	UDP-N-acetylmuramoylalanine--D-glutamate ligase	2.21235e-12	533488	531471	551774	450644	481867	455207
truA	A0KLN7	tRNA pseudouridine synthase A	1.19397e-12	382473	386401	406430	355726	347785	363225
AHA_3494	A0KNW7	Group II decarboxylase	2.84307e-23	405274	408289	376277	350389	361068	381377
AHA_1621	A0KIQ6	Fructose-26-bisphosphatase	2.65649e-12	401872	397695	422462	329363	347258	358472
purC	A0KGP5	Phosphoribosylaminoimidazole-succinocarboxamide synthase	3.38807e-14	751332	790178	823114	855085	828491	854029
AHA_1618	A0KIQ3	Endoribonuclease L-PSP, putative	1.20581e-11	308544	261479	288366	332565	332326	320401
AHA_4270	A0KQY6	Chromosome partitioning protein ParB	4.05395e-17	528386	543269	539405	566663	526636	512861
AHA_1671	A0KIV6	Polyphosphate kinase 2	1.08691e-12	457662	498436	520423	356309	372345	412881
dapE	A0KIB5	Succinyl-diaminopimelate desuccinylase	1.65358e-12	577185	585285	529973	546390	548372	537194
AHA_1163	A0KHF3	Uncharacterized protein	2.09414e-13	308015	375959	333089	326285	314855	303822
AHA_2699	A0KLQ6	Agglutination protein	4.70553e-20	720549	856191	741968	701208	740072	698253
hemN	A0KEY4	Coproporphyrinogen-III oxidase	1.46932e-13	504086	530386	510758	501422	518815	505713
AHA_1535	A0KIH2	Esterase YbfF	1.09044e-13	363250	380106	376366	400194	394412	397226
rnhB	A0KHH7	Ribonuclease HII	1.53753e-12	460151	400315	425535	434580	401113	284611
flhF	A0KI18	Flagellar biosynthesis protein FlhF	1.38174e-14	424835	473252	465809	457131	513673	496218
AHA_0967	A0KGW3	HuvX protein	1.42766e-09	231895	213025	197680	198326	190464	200903
hisG	A0KKB9	ATP phosphoribosyltransferase	4.53583e-14	610077	649766	642323	769863	763362	805246
leuB	A0KGM8	3-isopropylmalate dehydrogenase	4.56245e-13	542531	485474	557406	603400	636064	609968
AHA_0997	A0KGZ3	Chemotaxis protein CheV	2.50573e-13	439254	509323	434105	455411	455497	466768
folB	A0KPT5	7,8-dihydroneopterin aldolase	7.85751e-14	595590	702792	593267	527502	533135	550972
AHA_2440	A0KL04	PrkA serine kinase	5.13401e-15	1.38855e+06	1.1356e+06	1.17453e+06	1.06124e+06	1.09283e+06	1.02539e+06
AHA_3365	A0KNK3	L-asparaginase I	2.28558e-14	494266	473084	460839	427425	462136	440472
evgA	A0KEB1	Positive transcription regulator EvgA	0.000309432	389803	583070	483794	379568	366152	343587
atpF	A0KQY2	ATP synthase subunit b	3.09572e-16	981179	1.10237e+06	932548	1.09577e+06	1.05967e+06	1.06482e+06
AHA_0980	A0KGX6	Ribosomal RNA large subunit methyltransferase A, putative	1.30518e-11	439045	416846	443231	415860	425351	413328
metQ	A0KGR0	Lipoprotein	3.24083e-15	1.64894e+06	1.60928e+06	1432049	1.42875e+06	1.37952e+06	1.45008e+06
uvrD	A0KET2	DNA helicase	1.23292e-11	509045	551433	512775	434536	456627	457669
AHA_2823	A0KM26	Uncharacterized protein	4.52539e-13	486141	493988	532876	424925	423592	430083
truD	A0KGH7	tRNA pseudouridine synthase D	5.59221e-15	454604	523023	488546	464850	466255	473965
AHA_3911	A0KPZ9	Transcriptional regulator	6.25331e-19	435956	439344	407652	340801	342953	329049
AHA_1792	A0KJ76	Oxidoreductase, aldo/keto reductase family	1.05879e-17	591482	568658	572544	599707	588756	591370
arnA	A0KGY6	Bifunctional polymyxin resistance protein ArnA	2.28162e-16	1.07912e+06	903500	891335	1.12357e+06	1026209	1.08489e+06
AHA_0903	A0KGQ0	Uncharacterized protein	8.54871e-13	510674	508486	472240	598880	618858	609415
gspD	A0KFS6	General secretion pathway protein D	2.9785e-16	529792	521321	509500	519167	542744	536886
thiL	A0KNG5	Thiamine-monophosphate kinase	5.40457e-14	443265	450452	475132	384081	370311	371979
tpiA-2	A0KNE7	Triosephosphate isomerase	1.10598e-23	454311	481529	453893	448865	445001	441490
AHA_0722	A0KG79	Long-chain-fatty-acid--CoA ligase homolog	3.18331e-12	143056	146332	166034	177010	196405	193296
srkA	A0KQT9	Stress response kinase A	5.28672e-13	556929	582446	536192	522341	622971	613449
lipB	A0KNA1	Octanoyltransferase	6.05652e-13	481865	484994	478762	444974	454720	446840
AHA_0467	A0KFH4	Putative uroporphyrin-III C-methyltransferase	5.94235e-17	743485	745534	728926	759689	758981	751585
AHA_4274	A0KQZ0	Protein MioC	1.86469e-15	331742	345920	382376	353919	361671	347183
gspE	A0KFS7	General secretory pathway protein E	6.78124e-13	532831	546758	564040	464432	446101	454582
thrC	A0KML9	Threonine synthase	6.2441e-15	736896	674592	643484	777803	752352	789990
dnaB	A0KH08	Replicative DNA helicase	3.34408e-14	456752	448249	459438	407769	413865	400996
AHA_0839	A0KGJ0	Uncharacterized protein	1.0992e-13	116364	147087	422662	104560	81171.9	96195.4
AHA_2279	A0KKK1	Endopeptidase La	4.27851e-15	492455	469781	485986	485812	475708	482346
AHA_1097	A0KH88	Uncharacterized protein	5.26032e-16	507952	520965	527401	482259	510153	499260
AHA_2537	A0KL99	Conserved protein	8.67615e-14	489509	523594	550303	381651	367674	371957
AHA_0819	A0KGH1	MazG family protein	4.10208e-14	420761	474656	460896	388966	374738	407272
AHA_3545	A0KP14	ABC transporter, ATP-binding protein	9.20756e-15	430307	446501	420332	457760	435377	464913
moaC	A0KIM7	Cyclic pyranopterin monophosphate synthase	1.2435e-11	350988	342774	405460	547541	547186	314524
ihfB	A0KJ94	Integration host factor subunit beta	2.42473e-12	427834	433510	455299	404493	428993	431140
AHA_2654	A0KLL2	Protein NagD	5.48403e-12	545597	594291	583560	690133	681973	521573
rsfS	A0KN92	Ribosomal silencing factor RsfS	5.03777e-12	492856	527881	487391	493652	508584	481069
menB	A0KFN6	1,4-dihydroxy-2-naphthoyl-CoA synthase	1.81993e-16	579088	540218	502263	654417	619551	603372
aheR	A0KMB5	Putative efflux pump regulator AheR	5.71991e-12	441207	384108	417847	426824	428756	442292
phoU	A0KM14	Phosphate-specific transport system accessory protein PhoU	2.96395e-18	392952	475237	441663	651794	672025	637118
hflK	A0KGS3	Protein HflK	5.36038e-17	1.09614e+06	1143849	1.05717e+06	929745	942664	926635
AHA_1670	A0KIV5	Maltose/maltodextrin import ATP-binding protein MalK	1.20579e-15	1.16999e+06	1.24284e+06	1.26489e+06	1.00382e+06	1.08873e+06	1.09119e+06
AHA_1839	A0KJC2	Uncharacterized protein	2.48024e-14	747243	882880	845036	695744	658141	690333
AHA_1110	A0KHA1	DPS family protein	3.84012e-15	1.07742e+06	1.08618e+06	978842	1068410	1.07894e+06	1.04897e+06
queC	A0KJA0	7-cyano-7-deazaguanine synthase	1.51525e-16	506501	521076	474804	575346	582814	585132
pyrI	A0KQG1	Aspartate carbamoyltransferase regulatory chain	1.12134e-12	610915	640950	732324	784460	775530	780025
queE	A0KJA1	7-carboxy-7-deazaguanine synthase	7.68017e-13	461530	548661	531093	462280	453362	454923
proC	A0KPB8	Pyrroline-5-carboxylate reductase	1.00754e-13	435236	422583	432759	507428	488070	489005
AHA_1837	A0KJC0	Uncharacterized protein	1.32866e-15	475988	587423	517908	509523	496882	506657
AHA_1916	A0KJJ6	Probable 5'-nucleotidase	5.48485e-14	453253	453300	432654	482069	471167	468250
AHA_2177	A0KKA0	Xanthine dehydrogenase, molybdenum binding subunit	7.94529e-14	654119	633365	667114	747095	761882	792469
nagC	A0KIG1	N-acetylglucosamine repressor	8.89363e-16	560707	476753	513640	526948	551255	528944
acrA	A0KMB4	Acriflavin resistance protein A	7.89343e-14	1.35795e+06	1.32246e+06	1188524	1.16194e+06	1.08983e+06	1.04528e+06
AHA_0561	A0KFR8	Acetyltransferase, GNAT family	7.20541e-12	551640	602829	551384	542840	531622	513012
gloB	A0KIK2	Hydroxyacylglutathione hydrolase	1.77637e-10	474497	505760	511494	469390	471318	438577
dacB	A0KLI2	D-alanyl-D-alanine carboxypeptidase/D-alanyl-D-alanine-endopeptidase	5.95105e-14	419917	409881	448920	423802	403863	437506
cmoA	A0KIF6	Carboxy-S-adenosyl-L-methionine synthase	1.00946e-13	492473	480993	487152	618514	417462	414205
ung	A0KMZ1	Uracil-DNA glycosylase	2.50038e-12	557446	577188	578875	525314	524642	559720
AHA_3765	A0KPL2	Uncharacterized protein	4.4663e-19	482816	503072	536524	467228	478954	468182
msrA	A0KLC7	Peptide methionine sulfoxide reductase MsrA	2.2656e-15	561360	573360	539568	621580	637899	621074
AHA_2379	A0KKV1	Chromosome partition protein MukF	1.64183e-13	474347	497666	477861	458005	488167	458898
nagB	A0KIG3	Glucosamine-6-phosphate deaminase	1.04907e-11	631317	681726	676075	534668	564066	569590
AHA_3748	A0KPJ5	Uncharacterized protein	1.23016e-14	260759	262529	287326	355935	348956	376167
AHA_0734	A0KG91	Transcriptional regulator, MarR family	5.97002e-12	552687	538286	590107	668893	653708	655394
trmD	A0KG25	tRNA (guanine-N(1)-)-methyltransferase	1.07633e-13	465657	487306	473744	450008	451119	426887
pflA	A0KIX4	Pyruvate formate-lyase-activating enzyme	9.02555e-14	474275	415797	495208	473259	493676	480695
AHA_1980	A0KJR0	Phospho-2-dehydro-3-deoxyheptonate aldolase	1.20094e-18	552043	525671	563934	507322	516860	491363
nadC	A0KPV5	Nicotinate-nucleotide pyrophosphorylase	4.05736e-14	556346	674569	619715	431497	434192	426687
AHA_4271	A0KQY7	Soj protein	2.76134e-12	553900	550349	575537	585231	599401	603483
rfbC-1	A0KMA8	dTDP-4-dehydrorhamnose 3,5-epimerase	1.18071e-13	661358	659597	635389	637302	662740	656897
AHA_0269	A0KEY1	Cytochrome c4	3.90572e-17	775018	745463	757058	710030	681281	671613
AHA_1344	A0KHY2	Probable phosphatase AHA_1344	2.66187e-13	564044	529589	591454	548267	529888	565455
cheR-3	A0KM46	CheR methyltransferase, SAM binding domain	3.79659e-16	419743	410633	433093	517647	505613	510033
AHA_1162	A0KHF2	Uncharacterized protein	4.9752e-15	517229	553244	532454	508667	506985	507203
[truncated: 655 more rows]
